# Supplementary material for: Genetic and functional diversification of chemosensory pathway receptors in mosquito-borne filarial nematodes
Source: PLoS Biol. 2020 Jun 8;18(6):e3000723. doi: 10.1371/journal.pbio.3000723 (PMC7302863; doi:10.1371/journal.pbio.3000723)
Supplement: S1 File — Raw data can also be filtered and downloaded at https://zamanianlab.shinyapps.io/ChemoR/. (CSV) [file pbio.3000723.s018.csv]

Species	Transcript_ID	Family	Superfamily
ancylostoma_caninum	ANCCAN_00063	srw	Solo
ancylostoma_caninum	ANCCAN_00176	pep	NA
ancylostoma_caninum	ANCCAN_00177	pep	NA
ancylostoma_caninum	ANCCAN_00224	srd	Str
ancylostoma_caninum	ANCCAN_00381	pep	NA
ancylostoma_caninum	ANCCAN_00382	pep	NA
ancylostoma_caninum	ANCCAN_00446	srsx	Solo
ancylostoma_caninum	ANCCAN_00447	srsx	Solo
ancylostoma_caninum	ANCCAN_00448	srsx	Solo
ancylostoma_caninum	ANCCAN_00449	srsx	Solo
ancylostoma_caninum	ANCCAN_00452	srsx	Solo
ancylostoma_caninum	ANCCAN_00454	srsx	Solo
ancylostoma_caninum	ANCCAN_00534	pep	NA
ancylostoma_caninum	ANCCAN_00646	srx	Srg
ancylostoma_caninum	ANCCAN_00649	srx	Srg
ancylostoma_caninum	ANCCAN_00685	sri	Str
ancylostoma_caninum	ANCCAN_00686	srh	Str
ancylostoma_caninum	ANCCAN_00687	srh	Str
ancylostoma_caninum	ANCCAN_00736	srh	Str
ancylostoma_caninum	ANCCAN_00761	srsx	Solo
ancylostoma_caninum	ANCCAN_00912	pep	NA
ancylostoma_caninum	ANCCAN_00913	pep	NA
ancylostoma_caninum	ANCCAN_00917	pep	NA
ancylostoma_caninum	ANCCAN_00970	srh	Str
ancylostoma_caninum	ANCCAN_01270	srx	Srg
ancylostoma_caninum	ANCCAN_01515	srx	Srg
ancylostoma_caninum	ANCCAN_01528	srt	Srg
ancylostoma_caninum	ANCCAN_01824	srt	Srg
ancylostoma_caninum	ANCCAN_01855	srd	Str
ancylostoma_caninum	ANCCAN_01856	srd	Str
ancylostoma_caninum	ANCCAN_01857	srd	Str
ancylostoma_caninum	ANCCAN_01858	srd	Str
ancylostoma_caninum	ANCCAN_01860	srab	Sra
ancylostoma_caninum	ANCCAN_01905	srab	Sra
ancylostoma_caninum	ANCCAN_01907	srab	Sra
ancylostoma_caninum	ANCCAN_01980	srw	Solo
ancylostoma_caninum	ANCCAN_01996	pep	NA
ancylostoma_caninum	ANCCAN_02013	srab	Sra
ancylostoma_caninum	ANCCAN_02049	srd	Str
ancylostoma_caninum	ANCCAN_02134	srx	Srg
ancylostoma_caninum	ANCCAN_02171	srsx	Solo
ancylostoma_caninum	ANCCAN_02172	srsx	Solo
ancylostoma_caninum	ANCCAN_02340	srg	Srg
ancylostoma_caninum	ANCCAN_02341	srv	Srg
ancylostoma_caninum	ANCCAN_02374	srd	Str
ancylostoma_caninum	ANCCAN_02375	srd	Str
ancylostoma_caninum	ANCCAN_02376	srd	Str
ancylostoma_caninum	ANCCAN_02528	sra	Sra
ancylostoma_caninum	ANCCAN_02529	sra	Sra
ancylostoma_caninum	ANCCAN_02540	srx	Srg
ancylostoma_caninum	ANCCAN_02571	srv	Srg
ancylostoma_caninum	ANCCAN_02674	srt	Srg
ancylostoma_caninum	ANCCAN_02675	srt	Srg
ancylostoma_caninum	ANCCAN_02677	srt	Srg
ancylostoma_caninum	ANCCAN_02678	srt	Srg
ancylostoma_caninum	ANCCAN_02688	srbc	Solo
ancylostoma_caninum	ANCCAN_02702	srab	Sra
ancylostoma_caninum	ANCCAN_02743	pep	NA
ancylostoma_caninum	ANCCAN_02745	pep	NA
ancylostoma_caninum	ANCCAN_02754	srw	Solo
ancylostoma_caninum	ANCCAN_02800	srw	Solo
ancylostoma_caninum	ANCCAN_02801	srw	Solo
ancylostoma_caninum	ANCCAN_02891	srv	Srg
ancylostoma_caninum	ANCCAN_02936	str	Str
ancylostoma_caninum	ANCCAN_02937	str	Str
ancylostoma_caninum	ANCCAN_02939	str	Str
ancylostoma_caninum	ANCCAN_02968	srx	Srg
ancylostoma_caninum	ANCCAN_02969	srx	Srg
ancylostoma_caninum	ANCCAN_02970	srx	Srg
ancylostoma_caninum	ANCCAN_02971	srx	Srg
ancylostoma_caninum	ANCCAN_03159	srw	Solo
ancylostoma_caninum	ANCCAN_03160	srw	Solo
ancylostoma_caninum	ANCCAN_03161	srw	Solo
ancylostoma_caninum	ANCCAN_03162	srw	Solo
ancylostoma_caninum	ANCCAN_03325	pep	NA
ancylostoma_caninum	ANCCAN_03358	pep	NA
ancylostoma_caninum	ANCCAN_03384	srm	Str
ancylostoma_caninum	ANCCAN_03451	srv	Srg
ancylostoma_caninum	ANCCAN_03626	pep	NA
ancylostoma_caninum	ANCCAN_03627	pep	NA
ancylostoma_caninum	ANCCAN_03641	srv	Srg
ancylostoma_caninum	ANCCAN_03642	srv	Srg
ancylostoma_caninum	ANCCAN_03656	srsx	Solo
ancylostoma_caninum	ANCCAN_03657	srsx	Solo
ancylostoma_caninum	ANCCAN_03693	srx	Srg
ancylostoma_caninum	ANCCAN_03694	srx	Srg
ancylostoma_caninum	ANCCAN_03764	srx	Srg
ancylostoma_caninum	ANCCAN_03903	srt	Srg
ancylostoma_caninum	ANCCAN_03904	srt	Srg
ancylostoma_caninum	ANCCAN_03905	srt	Srg
ancylostoma_caninum	ANCCAN_03906	srt	Srg
ancylostoma_caninum	ANCCAN_03994	srj	Str
ancylostoma_caninum	ANCCAN_04032	srt	Srg
ancylostoma_caninum	ANCCAN_04033	srt	Srg
ancylostoma_caninum	ANCCAN_04170	srt	Srg
ancylostoma_caninum	ANCCAN_04178	srbc	Solo
ancylostoma_caninum	ANCCAN_04187	srt	Srg
ancylostoma_caninum	ANCCAN_04271	pep	NA
ancylostoma_caninum	ANCCAN_04379	srx	Srg
ancylostoma_caninum	ANCCAN_04380	srx	Srg
ancylostoma_caninum	ANCCAN_04381	srx	Srg
ancylostoma_caninum	ANCCAN_04382	srx	Srg
ancylostoma_caninum	ANCCAN_04386	srx	Srg
ancylostoma_caninum	ANCCAN_04521	srv	Srg
ancylostoma_caninum	ANCCAN_04688	srt	Srg
ancylostoma_caninum	ANCCAN_04722	str	Str
ancylostoma_caninum	ANCCAN_04723	str	Str
ancylostoma_caninum	ANCCAN_04724	str	Str
ancylostoma_caninum	ANCCAN_04733	srt	Srg
ancylostoma_caninum	ANCCAN_04747	srab	Sra
ancylostoma_caninum	ANCCAN_04888	srd	Str
ancylostoma_caninum	ANCCAN_04959	srv	Srg
ancylostoma_caninum	ANCCAN_04960	srv	Srg
ancylostoma_caninum	ANCCAN_05071	srd	Str
ancylostoma_caninum	ANCCAN_05096	srx	Srg
ancylostoma_caninum	ANCCAN_05107	srt	Srg
ancylostoma_caninum	ANCCAN_05336	srsx	Solo
ancylostoma_caninum	ANCCAN_05422	srx	Srg
ancylostoma_caninum	ANCCAN_05588	sru	Srg
ancylostoma_caninum	ANCCAN_05589	sru	Srg
ancylostoma_caninum	ANCCAN_05606	srx	Srg
ancylostoma_caninum	ANCCAN_05635	srsx	Solo
ancylostoma_caninum	ANCCAN_05662	srd	Str
ancylostoma_caninum	ANCCAN_05671	srt	Srg
ancylostoma_caninum	ANCCAN_05808	srt	Srg
ancylostoma_caninum	ANCCAN_05819	sre	Sra
ancylostoma_caninum	ANCCAN_05820	srx	Srg
ancylostoma_caninum	ANCCAN_05900	sra	Sra
ancylostoma_caninum	ANCCAN_05987	srm	Str
ancylostoma_caninum	ANCCAN_06025	srj	Str
ancylostoma_caninum	ANCCAN_06026	str	Str
ancylostoma_caninum	ANCCAN_06096	srsx	Solo
ancylostoma_caninum	ANCCAN_06152	srv	Srg
ancylostoma_caninum	ANCCAN_06155	srx	Srg
ancylostoma_caninum	ANCCAN_06161	srw	Solo
ancylostoma_caninum	ANCCAN_06163	srw	Solo
ancylostoma_caninum	ANCCAN_06228	srsx	Solo
ancylostoma_caninum	ANCCAN_06229	srsx	Solo
ancylostoma_caninum	ANCCAN_06231	srsx	Solo
ancylostoma_caninum	ANCCAN_06421	srt	Srg
ancylostoma_caninum	ANCCAN_06449	srv	Srg
ancylostoma_caninum	ANCCAN_06450	srv	Srg
ancylostoma_caninum	ANCCAN_06540	srw	Solo
ancylostoma_caninum	ANCCAN_06826	srsx	Solo
ancylostoma_caninum	ANCCAN_06866	srb	Sra
ancylostoma_caninum	ANCCAN_06903	srbc	Solo
ancylostoma_caninum	ANCCAN_06904	srbc	Solo
ancylostoma_caninum	ANCCAN_06914	srbc	Solo
ancylostoma_caninum	ANCCAN_07289	srj	Str
ancylostoma_caninum	ANCCAN_07290	srj	Str
ancylostoma_caninum	ANCCAN_07292	srj	Str
ancylostoma_caninum	ANCCAN_07297	srj	Str
ancylostoma_caninum	ANCCAN_07303	srab	Sra
ancylostoma_caninum	ANCCAN_07304	sre	Sra
ancylostoma_caninum	ANCCAN_07344	sre	Sra
ancylostoma_caninum	ANCCAN_07345	pep	NA
ancylostoma_caninum	ANCCAN_07485	srt	Srg
ancylostoma_caninum	ANCCAN_07516	srsx	Solo
ancylostoma_caninum	ANCCAN_07531	srj	Str
ancylostoma_caninum	ANCCAN_07533	pep	NA
ancylostoma_caninum	ANCCAN_07609	sra	Sra
ancylostoma_caninum	ANCCAN_07630	srm	Str
ancylostoma_caninum	ANCCAN_07631	srm	Str
ancylostoma_caninum	ANCCAN_07632	srm	Str
ancylostoma_caninum	ANCCAN_07633	srm	Str
ancylostoma_caninum	ANCCAN_07634	srm	Str
ancylostoma_caninum	ANCCAN_07635	srm	Str
ancylostoma_caninum	ANCCAN_07636	srm	Str
ancylostoma_caninum	ANCCAN_07646	srw	Solo
ancylostoma_caninum	ANCCAN_07667	srsx	Solo
ancylostoma_caninum	ANCCAN_07845	srv	Srg
ancylostoma_caninum	ANCCAN_07846	srv	Srg
ancylostoma_caninum	ANCCAN_07847	srv	Srg
ancylostoma_caninum	ANCCAN_07848	srv	Srg
ancylostoma_caninum	ANCCAN_07983	srv	Srg
ancylostoma_caninum	ANCCAN_07989	sra	Sra
ancylostoma_caninum	ANCCAN_08013	srm	Str
ancylostoma_caninum	ANCCAN_08014	srm	Str
ancylostoma_caninum	ANCCAN_08379	srxa	Srg
ancylostoma_caninum	ANCCAN_08559	pep	NA
ancylostoma_caninum	ANCCAN_08635	sre	Sra
ancylostoma_caninum	ANCCAN_09205	srv	Srg
ancylostoma_caninum	ANCCAN_09401	sre	Sra
ancylostoma_caninum	ANCCAN_09403	sre	Sra
ancylostoma_caninum	ANCCAN_09409	srb	Sra
ancylostoma_caninum	ANCCAN_09410	srb	Sra
ancylostoma_caninum	ANCCAN_09502	srx	Srg
ancylostoma_caninum	ANCCAN_09517	srab	Sra
ancylostoma_caninum	ANCCAN_09518	srab	Sra
ancylostoma_caninum	ANCCAN_09534	srx	Srg
ancylostoma_caninum	ANCCAN_10025	sre	Sra
ancylostoma_caninum	ANCCAN_10130	pep	NA
ancylostoma_caninum	ANCCAN_10330	sre	Sra
ancylostoma_caninum	ANCCAN_10376	srsx	Solo
ancylostoma_caninum	ANCCAN_10641	str	Str
ancylostoma_caninum	ANCCAN_10642	srh	Str
ancylostoma_caninum	ANCCAN_10687	srx	Srg
ancylostoma_caninum	ANCCAN_10688	srx	Srg
ancylostoma_caninum	ANCCAN_10696	pep	NA
ancylostoma_caninum	ANCCAN_10736	srw	Solo
ancylostoma_caninum	ANCCAN_10737	srw	Solo
ancylostoma_caninum	ANCCAN_10738	srw	Solo
ancylostoma_caninum	ANCCAN_10778	srsx	Solo
ancylostoma_caninum	ANCCAN_10783	srw	Solo
ancylostoma_caninum	ANCCAN_10784	srw	Solo
ancylostoma_caninum	ANCCAN_10833	srx	Srg
ancylostoma_caninum	ANCCAN_10834	srx	Srg
ancylostoma_caninum	ANCCAN_10835	srx	Srg
ancylostoma_caninum	ANCCAN_10836	srx	Srg
ancylostoma_caninum	ANCCAN_11193	srv	Srg
ancylostoma_caninum	ANCCAN_11338	srt	Srg
ancylostoma_caninum	ANCCAN_11394	sra	Sra
ancylostoma_caninum	ANCCAN_11415	srt	Srg
ancylostoma_caninum	ANCCAN_11446	srv	Srg
ancylostoma_caninum	ANCCAN_11478	srx	Srg
ancylostoma_caninum	ANCCAN_11589	srx	Srg
ancylostoma_caninum	ANCCAN_11689	srbc	Solo
ancylostoma_caninum	ANCCAN_11819	srx	Srg
ancylostoma_caninum	ANCCAN_11823	srsx	Solo
ancylostoma_caninum	ANCCAN_11923	srt	Srg
ancylostoma_caninum	ANCCAN_11924	srt	Srg
ancylostoma_caninum	ANCCAN_12028	srab	Sra
ancylostoma_caninum	ANCCAN_12050	sre	Sra
ancylostoma_caninum	ANCCAN_12051	sre	Sra
ancylostoma_caninum	ANCCAN_12052	sre	Sra
ancylostoma_caninum	ANCCAN_12122	srx	Srg
ancylostoma_caninum	ANCCAN_12123	srx	Srg
ancylostoma_caninum	ANCCAN_12156	srx	Srg
ancylostoma_caninum	ANCCAN_12158	srj	Str
ancylostoma_caninum	ANCCAN_12311	srsx	Solo
ancylostoma_caninum	ANCCAN_12600	srx	Srg
ancylostoma_caninum	ANCCAN_12605	srsx	Solo
ancylostoma_caninum	ANCCAN_12606	srsx	Solo
ancylostoma_caninum	ANCCAN_12610	srh	Str
ancylostoma_caninum	ANCCAN_12611	str	Str
ancylostoma_caninum	ANCCAN_12615	srd	Str
ancylostoma_caninum	ANCCAN_12616	srx	Srg
ancylostoma_caninum	ANCCAN_12628	srb	Sra
ancylostoma_caninum	ANCCAN_12642	srb	Sra
ancylostoma_caninum	ANCCAN_12643	srb	Sra
ancylostoma_caninum	ANCCAN_12644	srb	Sra
ancylostoma_caninum	ANCCAN_12695	srd	Str
ancylostoma_caninum	ANCCAN_12739	pep	NA
ancylostoma_caninum	ANCCAN_12821	sro	Solo
ancylostoma_caninum	ANCCAN_12949	sra	Sra
ancylostoma_caninum	ANCCAN_12950	sra	Sra
ancylostoma_caninum	ANCCAN_13016	str	Str
ancylostoma_caninum	ANCCAN_13167	srab	Sra
ancylostoma_caninum	ANCCAN_13180	srt	Srg
ancylostoma_caninum	ANCCAN_13181	srt	Srg
ancylostoma_caninum	ANCCAN_13182	srt	Srg
ancylostoma_caninum	ANCCAN_13197	sra	Sra
ancylostoma_caninum	ANCCAN_13291	pep	NA
ancylostoma_caninum	ANCCAN_13427	srw	Solo
ancylostoma_caninum	ANCCAN_13429	srj	Str
ancylostoma_caninum	ANCCAN_13430	srj	Str
ancylostoma_caninum	ANCCAN_13431	srb	Sra
ancylostoma_caninum	ANCCAN_13551	srbc	Solo
ancylostoma_caninum	ANCCAN_13552	srbc	Solo
ancylostoma_caninum	ANCCAN_13594	str	Str
ancylostoma_caninum	ANCCAN_14050	srt	Srg
ancylostoma_caninum	ANCCAN_14051	srt	Srg
ancylostoma_caninum	ANCCAN_14357	pep	NA
ancylostoma_caninum	ANCCAN_14386	srt	Srg
ancylostoma_caninum	ANCCAN_14410	srv	Srg
ancylostoma_caninum	ANCCAN_14411	srv	Srg
ancylostoma_caninum	ANCCAN_14567	pep	NA
ancylostoma_caninum	ANCCAN_15051	srbc	Solo
ancylostoma_caninum	ANCCAN_15227	srsx	Solo
ancylostoma_caninum	ANCCAN_15230	srh	Str
ancylostoma_caninum	ANCCAN_15231	str	Str
ancylostoma_caninum	ANCCAN_15234	srd	Str
ancylostoma_caninum	ANCCAN_15235	srx	Srg
ancylostoma_caninum	ANCCAN_15483	srbc	Solo
ancylostoma_caninum	ANCCAN_15542	srab	Sra
ancylostoma_caninum	ANCCAN_15543	sra	Sra
ancylostoma_caninum	ANCCAN_15596	srab	Sra
ancylostoma_caninum	ANCCAN_15597	sre	Sra
ancylostoma_caninum	ANCCAN_15659	srt	Srg
ancylostoma_caninum	ANCCAN_15778	srt	Srg
ancylostoma_caninum	ANCCAN_15779	srt	Srg
ancylostoma_caninum	ANCCAN_15919	srsx	Solo
ancylostoma_caninum	ANCCAN_16074	srx	Srg
ancylostoma_caninum	ANCCAN_16075	srx	Srg
ancylostoma_caninum	ANCCAN_16173	sre	Sra
ancylostoma_caninum	ANCCAN_16224	sre	Sra
ancylostoma_caninum	ANCCAN_16225	sre	Sra
ancylostoma_caninum	ANCCAN_16244	srab	Sra
ancylostoma_caninum	ANCCAN_16317	srj	Str
ancylostoma_caninum	ANCCAN_16318	srv	Srg
ancylostoma_caninum	ANCCAN_16328	srt	Srg
ancylostoma_caninum	ANCCAN_16410	srw	Solo
ancylostoma_caninum	ANCCAN_16569	srt	Srg
ancylostoma_caninum	ANCCAN_16570	srt	Srg
ancylostoma_caninum	ANCCAN_16571	srt	Srg
ancylostoma_caninum	ANCCAN_16627	srsx	Solo
ancylostoma_caninum	ANCCAN_16628	srsx	Solo
ancylostoma_caninum	ANCCAN_16629	srsx	Solo
ancylostoma_caninum	ANCCAN_16667	srb	Sra
ancylostoma_caninum	ANCCAN_16668	srbc	Solo
ancylostoma_caninum	ANCCAN_16746	srt	Srg
ancylostoma_caninum	ANCCAN_16768	srv	Srg
ancylostoma_caninum	ANCCAN_16812	srg	Srg
ancylostoma_caninum	ANCCAN_16951	srd	Str
ancylostoma_caninum	ANCCAN_16957	srx	Srg
ancylostoma_caninum	ANCCAN_17002	str	Str
ancylostoma_caninum	ANCCAN_17003	str	Str
ancylostoma_caninum	ANCCAN_17061	srxa	Srg
ancylostoma_caninum	ANCCAN_17067	srd	Str
ancylostoma_caninum	ANCCAN_17068	srd	Str
ancylostoma_caninum	ANCCAN_17072	srt	Srg
ancylostoma_caninum	ANCCAN_17226	pep	NA
ancylostoma_caninum	ANCCAN_17773	srxa	Srg
ancylostoma_caninum	ANCCAN_17781	pep	NA
ancylostoma_caninum	ANCCAN_17917	sro	Solo
ancylostoma_caninum	ANCCAN_18307	srd	Str
ancylostoma_caninum	ANCCAN_18317	srw	Solo
ancylostoma_caninum	ANCCAN_18319	srw	Solo
ancylostoma_caninum	ANCCAN_18323	srbc	Solo
ancylostoma_caninum	ANCCAN_18324	srbc	Solo
ancylostoma_caninum	ANCCAN_18485	sra	Sra
ancylostoma_caninum	ANCCAN_18554	srab	Sra
ancylostoma_caninum	ANCCAN_18684	sri	Str
ancylostoma_caninum	ANCCAN_18731	srx	Srg
ancylostoma_caninum	ANCCAN_18787	srg	Srg
ancylostoma_caninum	ANCCAN_18831	srbc	Solo
ancylostoma_caninum	ANCCAN_18897	srd	Str
ancylostoma_caninum	ANCCAN_18899	srb	Sra
ancylostoma_caninum	ANCCAN_18969	srt	Srg
ancylostoma_caninum	ANCCAN_18970	srt	Srg
ancylostoma_caninum	ANCCAN_19124	srbc	Solo
ancylostoma_caninum	ANCCAN_19146	srxa	Srg
ancylostoma_caninum	ANCCAN_19367	srj	Str
ancylostoma_caninum	ANCCAN_19447	srbc	Solo
ancylostoma_caninum	ANCCAN_19503	srx	Srg
ancylostoma_caninum	ANCCAN_19505	srx	Srg
ancylostoma_caninum	ANCCAN_19515	srt	Srg
ancylostoma_caninum	ANCCAN_19549	srv	Srg
ancylostoma_caninum	ANCCAN_19579	srw	Solo
ancylostoma_caninum	ANCCAN_19616	srb	Sra
ancylostoma_caninum	ANCCAN_19651	srg	Srg
ancylostoma_caninum	ANCCAN_19677	srx	Srg
ancylostoma_caninum	ANCCAN_19678	srx	Srg
ancylostoma_caninum	ANCCAN_19681	srt	Srg
ancylostoma_caninum	ANCCAN_19682	srt	Srg
ancylostoma_caninum	ANCCAN_19701	srab	Sra
ancylostoma_caninum	ANCCAN_19702	srab	Sra
ancylostoma_caninum	ANCCAN_19829	srxa	Srg
ancylostoma_caninum	ANCCAN_19913	sre	Sra
ancylostoma_caninum	ANCCAN_19914	sre	Sra
ancylostoma_caninum	ANCCAN_20097	srt	Srg
ancylostoma_caninum	ANCCAN_20128	sre	Sra
ancylostoma_caninum	ANCCAN_20182	srx	Srg
ancylostoma_caninum	ANCCAN_20189	srv	Srg
ancylostoma_caninum	ANCCAN_20190	srv	Srg
ancylostoma_caninum	ANCCAN_20222	srv	Srg
ancylostoma_caninum	ANCCAN_20223	srh	Str
ancylostoma_caninum	ANCCAN_20225	str	Str
ancylostoma_caninum	ANCCAN_20261	srx	Srg
ancylostoma_caninum	ANCCAN_20354	srx	Srg
ancylostoma_caninum	ANCCAN_20355	srx	Srg
ancylostoma_caninum	ANCCAN_20403	srt	Srg
ancylostoma_caninum	ANCCAN_20438	srbc	Solo
ancylostoma_caninum	ANCCAN_20538	srt	Srg
ancylostoma_caninum	ANCCAN_20589	srt	Srg
ancylostoma_caninum	ANCCAN_20660	pep	NA
ancylostoma_caninum	ANCCAN_20703	srg	Srg
ancylostoma_caninum	ANCCAN_20707	pep	NA
ancylostoma_caninum	ANCCAN_20714	srxa	Srg
ancylostoma_caninum	ANCCAN_20720	srab	Sra
ancylostoma_caninum	ANCCAN_20722	pep	NA
ancylostoma_caninum	ANCCAN_20723	srv	Srg
ancylostoma_caninum	ANCCAN_20804	sre	Sra
ancylostoma_caninum	ANCCAN_20805	sre	Sra
ancylostoma_caninum	ANCCAN_20810	srw	Solo
ancylostoma_caninum	ANCCAN_21000	srx	Srg
ancylostoma_caninum	ANCCAN_21020	srt	Srg
ancylostoma_caninum	ANCCAN_21137	sra	Sra
ancylostoma_caninum	ANCCAN_21143	srab	Sra
ancylostoma_caninum	ANCCAN_21145	pep	NA
ancylostoma_caninum	ANCCAN_21233	srx	Srg
ancylostoma_caninum	ANCCAN_21234	srx	Srg
ancylostoma_caninum	ANCCAN_21286	srbc	Solo
ancylostoma_caninum	ANCCAN_21317	srb	Sra
ancylostoma_caninum	ANCCAN_21436	pep	NA
ancylostoma_caninum	ANCCAN_21460	srt	Srg
ancylostoma_caninum	ANCCAN_21703	srt	Srg
ancylostoma_caninum	ANCCAN_21828	srx	Srg
ancylostoma_caninum	ANCCAN_21829	srx	Srg
ancylostoma_caninum	ANCCAN_21881	srt	Srg
ancylostoma_caninum	ANCCAN_21884	str	Str
ancylostoma_caninum	ANCCAN_21899	srx	Srg
ancylostoma_caninum	ANCCAN_22147	srj	Str
ancylostoma_caninum	ANCCAN_22159	srbc	Solo
ancylostoma_caninum	ANCCAN_22210	srx	Srg
ancylostoma_caninum	ANCCAN_22213	srd	Str
ancylostoma_caninum	ANCCAN_22415	srsx	Solo
ancylostoma_caninum	ANCCAN_22416	srsx	Solo
ancylostoma_caninum	ANCCAN_22456	srt	Srg
ancylostoma_caninum	ANCCAN_22457	srt	Srg
ancylostoma_caninum	ANCCAN_22489	srx	Srg
ancylostoma_caninum	ANCCAN_22521	srx	Srg
ancylostoma_caninum	ANCCAN_22602	srab	Sra
ancylostoma_caninum	ANCCAN_22684	sre	Sra
ancylostoma_caninum	ANCCAN_22688	srb	Sra
ancylostoma_caninum	ANCCAN_22907	srsx	Solo
ancylostoma_caninum	ANCCAN_22908	srsx	Solo
ancylostoma_caninum	ANCCAN_23084	srd	Str
ancylostoma_caninum	ANCCAN_23138	srx	Srg
ancylostoma_caninum	ANCCAN_23220	srg	Srg
ancylostoma_caninum	ANCCAN_23262	sre	Sra
ancylostoma_caninum	ANCCAN_23355	srj	Str
ancylostoma_caninum	ANCCAN_23459	srg	Srg
ancylostoma_caninum	ANCCAN_23460	srg	Srg
ancylostoma_caninum	ANCCAN_23527	srbc	Solo
ancylostoma_caninum	ANCCAN_23664	srj	Str
ancylostoma_caninum	ANCCAN_23735	srh	Str
ancylostoma_caninum	ANCCAN_23757	srb	Sra
ancylostoma_caninum	ANCCAN_23758	srb	Sra
ancylostoma_caninum	ANCCAN_23822	srb	Sra
ancylostoma_caninum	ANCCAN_23846	srg	Srg
ancylostoma_caninum	ANCCAN_23927	srm	Str
ancylostoma_caninum	ANCCAN_23949	pep	NA
ancylostoma_caninum	ANCCAN_24007	sri	Str
ancylostoma_caninum	ANCCAN_24087	srsx	Solo
ancylostoma_caninum	ANCCAN_24159	srw	Solo
ancylostoma_caninum	ANCCAN_24169	srsx	Solo
ancylostoma_caninum	ANCCAN_24187	srt	Srg
ancylostoma_caninum	ANCCAN_24188	srt	Srg
ancylostoma_caninum	ANCCAN_24268	srbc	Solo
ancylostoma_caninum	ANCCAN_24326	srt	Srg
ancylostoma_caninum	ANCCAN_24333	srt	Srg
ancylostoma_caninum	ANCCAN_24334	srt	Srg
ancylostoma_caninum	ANCCAN_24357	srsx	Solo
ancylostoma_caninum	ANCCAN_24499	srh	Str
ancylostoma_caninum	ANCCAN_24656	srsx	Solo
ancylostoma_caninum	ANCCAN_24659	srt	Srg
ancylostoma_caninum	ANCCAN_24660	srt	Srg
ancylostoma_caninum	ANCCAN_24696	srx	Srg
ancylostoma_caninum	ANCCAN_24753	srab	Sra
ancylostoma_caninum	ANCCAN_24820	srx	Srg
ancylostoma_caninum	ANCCAN_24888	pep	NA
ancylostoma_caninum	ANCCAN_24952	srh	Str
ancylostoma_caninum	ANCCAN_24972	srv	Srg
ancylostoma_caninum	ANCCAN_24974	srsx	Solo
ancylostoma_caninum	ANCCAN_25030	srx	Srg
ancylostoma_caninum	ANCCAN_25063	srm	Str
ancylostoma_caninum	ANCCAN_25159	srab	Sra
ancylostoma_caninum	ANCCAN_25179	srt	Srg
ancylostoma_caninum	ANCCAN_25226	srv	Srg
ancylostoma_caninum	ANCCAN_25240	srx	Srg
ancylostoma_caninum	ANCCAN_25244	srt	Srg
ancylostoma_caninum	ANCCAN_25328	srx	Srg
ancylostoma_caninum	ANCCAN_25423	srab	Sra
ancylostoma_caninum	ANCCAN_25424	srab	Sra
ancylostoma_caninum	ANCCAN_25430	srsx	Solo
ancylostoma_caninum	ANCCAN_25609	srsx	Solo
ancylostoma_caninum	ANCCAN_25610	srsx	Solo
ancylostoma_caninum	ANCCAN_25613	srx	Srg
ancylostoma_caninum	ANCCAN_25615	srt	Srg
ancylostoma_caninum	ANCCAN_25616	srt	Srg
ancylostoma_caninum	ANCCAN_25654	srx	Srg
ancylostoma_caninum	ANCCAN_25719	srab	Sra
ancylostoma_caninum	ANCCAN_25983	srbc	Solo
ancylostoma_caninum	ANCCAN_26116	srsx	Solo
ancylostoma_caninum	ANCCAN_26142	srx	Srg
ancylostoma_caninum	ANCCAN_26153	srab	Sra
ancylostoma_caninum	ANCCAN_26154	srab	Sra
ancylostoma_caninum	ANCCAN_26155	sre	Sra
ancylostoma_caninum	ANCCAN_26215	pep	NA
ancylostoma_caninum	ANCCAN_26240	four	Str
ancylostoma_caninum	ANCCAN_26302	srxa	Srg
ancylostoma_caninum	ANCCAN_26304	srt	Srg
ancylostoma_caninum	ANCCAN_26457	srw	Solo
ancylostoma_caninum	ANCCAN_26553	srx	Srg
ancylostoma_caninum	ANCCAN_26713	srx	Srg
ancylostoma_caninum	ANCCAN_26744	sro	Solo
ancylostoma_caninum	ANCCAN_26845	srb	Sra
ancylostoma_caninum	ANCCAN_26852	srt	Srg
ancylostoma_caninum	ANCCAN_26857	srt	Srg
ancylostoma_caninum	ANCCAN_26941	srv	Srg
ancylostoma_caninum	ANCCAN_26961	srab	Sra
ancylostoma_caninum	ANCCAN_27057	srx	Srg
ancylostoma_caninum	ANCCAN_27189	sre	Sra
ancylostoma_caninum	ANCCAN_27236	srt	Srg
ancylostoma_caninum	ANCCAN_27276	srx	Srg
ancylostoma_caninum	ANCCAN_27397	pep	NA
ancylostoma_caninum	ANCCAN_27509	srx	Srg
ancylostoma_caninum	ANCCAN_27836	srbc	Solo
ancylostoma_caninum	ANCCAN_28085	srbc	Solo
ancylostoma_caninum	ANCCAN_28190	srv	Srg
ancylostoma_caninum	ANCCAN_28209	srg	Srg
ancylostoma_caninum	ANCCAN_28283	srx	Srg
ancylostoma_caninum	ANCCAN_28290	srsx	Solo
ancylostoma_caninum	ANCCAN_28398	srv	Srg
ancylostoma_caninum	ANCCAN_28560	srb	Sra
ancylostoma_caninum	ANCCAN_28787	sra	Sra
ancylostoma_caninum	ANCCAN_29068	sra	Sra
ancylostoma_caninum	ANCCAN_29239	srt	Srg
ancylostoma_caninum	ANCCAN_29383	srsx	Solo
ancylostoma_caninum	ANCCAN_29446	srsx	Solo
ancylostoma_caninum	ANCCAN_29488	srt	Srg
ancylostoma_caninum	ANCCAN_29564	srsx	Solo
ancylostoma_caninum	ANCCAN_29687	srt	Srg
ancylostoma_caninum	ANCCAN_29806	srx	Srg
ancylostoma_caninum	ANCCAN_29963	srbc	Solo
ancylostoma_caninum	ANCCAN_30006	srx	Srg
ancylostoma_caninum	ANCCAN_30048	srt	Srg
ancylostoma_caninum	ANCCAN_30293	srbc	Solo
ancylostoma_caninum	ANCCAN_30339	srx	Srg
ancylostoma_caninum	ANCCAN_30413	srj	Str
ancylostoma_caninum	ANCCAN_30452	srx	Srg
ancylostoma_caninum	ANCCAN_30497	srx	Srg
ancylostoma_caninum	ANCCAN_30662	srsx	Solo
angiostrongylus_cantonensis	ACAC_0000016801	pep	NA
angiostrongylus_cantonensis	ACAC_0000075101	srbc	Solo
angiostrongylus_cantonensis	ACAC_0000101801	srj	Str
angiostrongylus_cantonensis	ACAC_0000118801	pep	NA
angiostrongylus_cantonensis	ACAC_0000125201	srb	Sra
angiostrongylus_cantonensis	ACAC_0000125801	pep	NA
angiostrongylus_cantonensis	ACAC_0000132901	srw	Solo
angiostrongylus_cantonensis	ACAC_0000133001	srw	Solo
angiostrongylus_cantonensis	ACAC_0000133601	srxa	Srg
angiostrongylus_cantonensis	ACAC_0000136401	srbc	Solo
angiostrongylus_cantonensis	ACAC_0000145501	pep	NA
angiostrongylus_cantonensis	ACAC_0000175201	str	Str
angiostrongylus_cantonensis	ACAC_0000175301	str	Str
angiostrongylus_cantonensis	ACAC_0000184501	srw	Solo
angiostrongylus_cantonensis	ACAC_0000203701	pep	NA
angiostrongylus_cantonensis	ACAC_0000233801	srw	Solo
angiostrongylus_cantonensis	ACAC_0000252701	sre	Sra
angiostrongylus_cantonensis	ACAC_0000291101	srt	Srg
angiostrongylus_cantonensis	ACAC_0000301601	srxa	Srg
angiostrongylus_cantonensis	ACAC_0000304801	srbc	Solo
angiostrongylus_cantonensis	ACAC_0000353701	srsx	Solo
angiostrongylus_cantonensis	ACAC_0000362901	srd	Str
angiostrongylus_cantonensis	ACAC_0000373501	pep	NA
angiostrongylus_cantonensis	ACAC_0000385601	srab	Sra
angiostrongylus_cantonensis	ACAC_0000398301	pep	NA
angiostrongylus_cantonensis	ACAC_0000403701	srw	Solo
angiostrongylus_cantonensis	ACAC_0000415401	pep	NA
angiostrongylus_cantonensis	ACAC_0000430301	srsx	Solo
angiostrongylus_cantonensis	ACAC_0000432301	srb	Sra
angiostrongylus_cantonensis	ACAC_0000450601	srt	Srg
angiostrongylus_cantonensis	ACAC_0000463701	pep	NA
angiostrongylus_cantonensis	ACAC_0000467601	srx	Srg
angiostrongylus_cantonensis	ACAC_0000496801	srv	Srg
angiostrongylus_cantonensis	ACAC_0000503601	pep	NA
angiostrongylus_cantonensis	ACAC_0000529801	srab	Sra
angiostrongylus_cantonensis	ACAC_0000570201	srx	Srg
angiostrongylus_cantonensis	ACAC_0000582801	srx	Srg
angiostrongylus_cantonensis	ACAC_0000600301	srsx	Solo
angiostrongylus_cantonensis	ACAC_0000641201	pep	NA
angiostrongylus_cantonensis	ACAC_0000645801	srbc	Solo
angiostrongylus_cantonensis	ACAC_0000672001	srw	Solo
angiostrongylus_cantonensis	ACAC_0000676001	srab	Sra
angiostrongylus_cantonensis	ACAC_0000684701	srt	Srg
angiostrongylus_cantonensis	ACAC_0000685801	sro	Solo
angiostrongylus_cantonensis	ACAC_0000696701	srt	Srg
angiostrongylus_cantonensis	ACAC_0000696801	srt	Srg
angiostrongylus_cantonensis	ACAC_0000697001	srt	Srg
angiostrongylus_cantonensis	ACAC_0000757201	pep	NA
angiostrongylus_cantonensis	ACAC_0000759301	srsx	Solo
angiostrongylus_cantonensis	ACAC_0000761901	srbc	Solo
angiostrongylus_cantonensis	ACAC_0000765001	srw	Solo
angiostrongylus_cantonensis	ACAC_0000835201	srbc	Solo
angiostrongylus_cantonensis	ACAC_0000838801	srbc	Solo
angiostrongylus_cantonensis	ACAC_0000838901	srbc	Solo
angiostrongylus_cantonensis	ACAC_0000882201	srx	Srg
angiostrongylus_cantonensis	ACAC_0000910101	srw	Solo
angiostrongylus_cantonensis	ACAC_0000953501	pep	NA
angiostrongylus_cantonensis	ACAC_0000959401	srbc	Solo
angiostrongylus_cantonensis	ACAC_0000973601	srw	Solo
angiostrongylus_cantonensis	ACAC_0000974501	pep	NA
angiostrongylus_cantonensis	ACAC_0000987101	srsx	Solo
angiostrongylus_cantonensis	ACAC_0000991701	srsx	Solo
angiostrongylus_cantonensis	ACAC_0000991801	srsx	Solo
angiostrongylus_cantonensis	ACAC_0001004601	pep	NA
angiostrongylus_cantonensis	ACAC_0001013801	srsx	Solo
angiostrongylus_cantonensis	ACAC_0001013901	srsx	Solo
angiostrongylus_cantonensis	ACAC_0001054601	pep	NA
angiostrongylus_cantonensis	ACAC_0001055201	pep	NA
angiostrongylus_cantonensis	ACAC_0001080001	pep	NA
angiostrongylus_cantonensis	ACAC_0001085101	str	Str
angiostrongylus_cantonensis	ACAC_0001085201	str	Str
angiostrongylus_cantonensis	ACAC_0001085301	str	Str
angiostrongylus_cantonensis	ACAC_0001086301	srbc	Solo
angiostrongylus_cantonensis	ACAC_0001100001	srab	Sra
angiostrongylus_cantonensis	ACAC_0001105001	srbc	Solo
angiostrongylus_cantonensis	ACAC_0001115501	srv	Srg
angiostrongylus_cantonensis	ACAC_0001140201	srbc	Solo
angiostrongylus_cantonensis	ACAC_0001150101	srb	Sra
angiostrongylus_cantonensis	ACAC_0001164501	srab	Sra
angiostrongylus_cantonensis	ACAC_0001184101	srb	Sra
angiostrongylus_cantonensis	ACAC_0001186601	srxa	Srg
angiostrongylus_cantonensis	ACAC_0001187201	srt	Srg
angiostrongylus_cantonensis	ACAC_0001189001	pep	NA
angiostrongylus_cantonensis	ACAC_0001192101	srbc	Solo
angiostrongylus_cantonensis	ACAC_0001206501	pep	NA
angiostrongylus_cantonensis	ACAC_0001215001	srsx	Solo
angiostrongylus_cantonensis	ACAC_0001219301	srm	Str
angiostrongylus_cantonensis	ACAC_0001219501	srm	Str
angiostrongylus_cantonensis	ACAC_0001219601	srm	Str
angiostrongylus_cantonensis	ACAC_0001228001	srxa	Srg
angiostrongylus_cantonensis	ACAC_0001234001	sro	Solo
angiostrongylus_cantonensis	ACAC_0001242001	pep	NA
angiostrongylus_cantonensis	ACAC_0001254101	srbc	Solo
angiostrongylus_cantonensis	ACAC_0001256701	srsx	Solo
angiostrongylus_cantonensis	ACAC_0001262001	srbc	Solo
angiostrongylus_cantonensis	ACAC_0001279201	srsx	Solo
angiostrongylus_cantonensis	ACAC_0001295501	srab	Sra
angiostrongylus_cantonensis	ACAC_0001298101	str	Str
angiostrongylus_cantonensis	ACAC_0001298201	str	Str
angiostrongylus_cantonensis	ACAC_0001310501	srm	Str
angiostrongylus_cantonensis	ACAC_0001324001	pep	NA
angiostrongylus_cantonensis	ACAC_0001327201	srt	Srg
angiostrongylus_cantonensis	ACAC_0001329701	srb	Sra
angiostrongylus_cantonensis	ACAC_0001331701	srb	Sra
angiostrongylus_cantonensis	ACAC_0001341601	srw	Solo
angiostrongylus_cantonensis	ACAC_0001350501	srw	Solo
angiostrongylus_cantonensis	ACAC_0001362101	srv	Srg
angiostrongylus_cantonensis	ACAC_0001372601	srd	Str
angiostrongylus_cantonensis	ACAC_0001387601	srsx	Solo
angiostrongylus_cantonensis	ACAC_0001423101	srw	Solo
angiostrongylus_cantonensis	ACAC_0001434401	srt	Srg
ancylostoma_ceylanicum	Acey_s0001.g119.t1	srw	Solo
ancylostoma_ceylanicum	Acey_s0001.g168.t1	srv	Srg
ancylostoma_ceylanicum	Acey_s0001.g199.t1	srt	Srg
ancylostoma_ceylanicum	Acey_s0001.g20.t1	srv	Srg
ancylostoma_ceylanicum	Acey_s0001.g203.t2	srt	Srg
ancylostoma_ceylanicum	Acey_s0001.g456.t1	srx	Srg
ancylostoma_ceylanicum	Acey_s0002.g1059.t1	srv	Srg
ancylostoma_ceylanicum	Acey_s0002.g1120.t1	srbc	Solo
ancylostoma_ceylanicum	Acey_s0002.g623.t1	srsx	Solo
ancylostoma_ceylanicum	Acey_s0002.g624.t2	srsx	Solo
ancylostoma_ceylanicum	Acey_s0002.g625.t1	srsx	Solo
ancylostoma_ceylanicum	Acey_s0002.g626.t1	srsx	Solo
ancylostoma_ceylanicum	Acey_s0002.g921.t2	srt	Srg
ancylostoma_ceylanicum	Acey_s0003.g1198.t1	sre	Sra
ancylostoma_ceylanicum	Acey_s0003.g1317.t1	sre	Sra
ancylostoma_ceylanicum	Acey_s0003.g1320.t1	sre	Sra
ancylostoma_ceylanicum	Acey_s0003.g1452.t2	srab	Sra
ancylostoma_ceylanicum	Acey_s0004.g1723.t1	srh	Str
ancylostoma_ceylanicum	Acey_s0004.g1843.t1	srt	Srg
ancylostoma_ceylanicum	Acey_s0004.g1845.t1	srt	Srg
ancylostoma_ceylanicum	Acey_s0004.g1846.t1	srt	Srg
ancylostoma_ceylanicum	Acey_s0004.g1847.t1	srt	Srg
ancylostoma_ceylanicum	Acey_s0004.g1990.t1	srx	Srg
ancylostoma_ceylanicum	Acey_s0004.g1994.t1	srx	Srg
ancylostoma_ceylanicum	Acey_s0004.g2084.t1	srv	Srg
ancylostoma_ceylanicum	Acey_s0005.g2354.t1	srj	Str
ancylostoma_ceylanicum	Acey_s0005.g2496.t2	srv	Srg
ancylostoma_ceylanicum	Acey_s0005.g2631.t1	srt	Srg
ancylostoma_ceylanicum	Acey_s0005.g2735.t1	srx	Srg
ancylostoma_ceylanicum	Acey_s0005.g2736.t1	srx	Srg
ancylostoma_ceylanicum	Acey_s0005.g2737.t1	srx	Srg
ancylostoma_ceylanicum	Acey_s0005.g2738.t1	srx	Srg
ancylostoma_ceylanicum	Acey_s0005.g2739.t1	srx	Srg
ancylostoma_ceylanicum	Acey_s0005.g2740.t1	srx	Srg
ancylostoma_ceylanicum	Acey_s0006.g2775.t1	srab	Sra
ancylostoma_ceylanicum	Acey_s0006.g2778.t1	srab	Sra
ancylostoma_ceylanicum	Acey_s0006.g2810.t1	srsx	Solo
ancylostoma_ceylanicum	Acey_s0006.g2814.t1	srsx	Solo
ancylostoma_ceylanicum	Acey_s0006.g2825.t1	srt	Srg
ancylostoma_ceylanicum	Acey_s0006.g2826.t1	srv	Srg
ancylostoma_ceylanicum	Acey_s0006.g2827.t1	srv	Srg
ancylostoma_ceylanicum	Acey_s0006.g2828.t1	srv	Srg
ancylostoma_ceylanicum	Acey_s0006.g2829.t1	srt	Srg
ancylostoma_ceylanicum	Acey_s0006.g2832.t1	srt	Srg
ancylostoma_ceylanicum	Acey_s0006.g2874.t1	srsx	Solo
ancylostoma_ceylanicum	Acey_s0006.g2951.t1	srv	Srg
ancylostoma_ceylanicum	Acey_s0006.g2952.t1	srv	Srg
ancylostoma_ceylanicum	Acey_s0006.g2961.t1	sra	Sra
ancylostoma_ceylanicum	Acey_s0006.g3011.t1	srt	Srg
ancylostoma_ceylanicum	Acey_s0007.g3227.t1	srsx	Solo
ancylostoma_ceylanicum	Acey_s0007.g3437.t1	sra	Sra
ancylostoma_ceylanicum	Acey_s0007.g3550.t1	sra	Sra
ancylostoma_ceylanicum	Acey_s0007.g3569.t1	srh	Str
ancylostoma_ceylanicum	Acey_s0009.g419.t1	sri	Str
ancylostoma_ceylanicum	Acey_s0009.g425.t1	str	Str
ancylostoma_ceylanicum	Acey_s0009.g429.t1	srh	Str
ancylostoma_ceylanicum	Acey_s0009.g531.t1	srab	Sra
ancylostoma_ceylanicum	Acey_s0009.g533.t1	sre	Sra
ancylostoma_ceylanicum	Acey_s0009.g613.t2	srv	Srg
ancylostoma_ceylanicum	Acey_s0009.g614.t1	srv	Srg
ancylostoma_ceylanicum	Acey_s0009.g620.t1	srt	Srg
ancylostoma_ceylanicum	Acey_s0009.g624.t1	srt	Srg
ancylostoma_ceylanicum	Acey_s0010.g1080.t1	srsx	Solo
ancylostoma_ceylanicum	Acey_s0010.g848.t1	srx	Srg
ancylostoma_ceylanicum	Acey_s0010.g975.t1	srv	Srg
ancylostoma_ceylanicum	Acey_s0011.g1568.t1	srh	Str
ancylostoma_ceylanicum	Acey_s0011.g1569.t1	sri	Str
ancylostoma_ceylanicum	Acey_s0011.g1580.t1	sri	Str
ancylostoma_ceylanicum	Acey_s0012.g1617.t1	srab	Sra
ancylostoma_ceylanicum	Acey_s0012.g1622.t1	srw	Solo
ancylostoma_ceylanicum	Acey_s0012.g1824.t1	srx	Srg
ancylostoma_ceylanicum	Acey_s0012.g1825.t1	srx	Srg
ancylostoma_ceylanicum	Acey_s0013.g1929.t1	srbc	Solo
ancylostoma_ceylanicum	Acey_s0013.g2091.t1	srx	Srg
ancylostoma_ceylanicum	Acey_s0014.g2362.t1	srbc	Solo
ancylostoma_ceylanicum	Acey_s0014.g2502.t1	sre	Sra
ancylostoma_ceylanicum	Acey_s0015.g2574.t1	srab	Sra
ancylostoma_ceylanicum	Acey_s0015.g2620.t1	pep	NA
ancylostoma_ceylanicum	Acey_s0015.g2781.t1	sre	Sra
ancylostoma_ceylanicum	Acey_s0015.g2866.t1	srd	Str
ancylostoma_ceylanicum	Acey_s0015.g2867.t1	srd	Str
ancylostoma_ceylanicum	Acey_s0016.g3018.t1	srt	Srg
ancylostoma_ceylanicum	Acey_s0016.g3167.t1	srt	Srg
ancylostoma_ceylanicum	Acey_s0017.g3190.t2	srv	Srg
ancylostoma_ceylanicum	Acey_s0017.g3274.t1	srbc	Solo
ancylostoma_ceylanicum	Acey_s0018.g3518.t1	sra	Sra
ancylostoma_ceylanicum	Acey_s0018.g3612.t1	srv	Srg
ancylostoma_ceylanicum	Acey_s0019.g3757.t1	srv	Srg
ancylostoma_ceylanicum	Acey_s0019.g3759.t2	srv	Srg
ancylostoma_ceylanicum	Acey_s0019.g3844.t1	sri	Str
ancylostoma_ceylanicum	Acey_s0019.g3845.t1	srh	Str
ancylostoma_ceylanicum	Acey_s0019.g3908.t1	srt	Srg
ancylostoma_ceylanicum	Acey_s0019.g3916.t2	srw	Solo
ancylostoma_ceylanicum	Acey_s0020.g42.t1	srt	Srg
ancylostoma_ceylanicum	Acey_s0020.g70.t2	srt	Srg
ancylostoma_ceylanicum	Acey_s0020.g88.t1	srx	Srg
ancylostoma_ceylanicum	Acey_s0020.g95.t1	srh	Str
ancylostoma_ceylanicum	Acey_s0021.g244.t1	srx	Srg
ancylostoma_ceylanicum	Acey_s0021.g275.t1	pep	NA
ancylostoma_ceylanicum	Acey_s0021.g392.t1	srv	Srg
ancylostoma_ceylanicum	Acey_s0021.g442.t1	srt	Srg
ancylostoma_ceylanicum	Acey_s0022.g620.t1	srt	Srg
ancylostoma_ceylanicum	Acey_s0022.g640.t1	srbc	Solo
ancylostoma_ceylanicum	Acey_s0024.g1071.t1	srb	Sra
ancylostoma_ceylanicum	Acey_s0024.g1095.t1	srx	Srg
ancylostoma_ceylanicum	Acey_s0024.g936.t1	srx	Srg
ancylostoma_ceylanicum	Acey_s0024.g938.t1	srx	Srg
ancylostoma_ceylanicum	Acey_s0025.g1130.t1	srv	Srg
ancylostoma_ceylanicum	Acey_s0025.g1154.t1	str	Str
ancylostoma_ceylanicum	Acey_s0025.g1158.t1	srv	Srg
ancylostoma_ceylanicum	Acey_s0025.g1224.t1	srv	Srg
ancylostoma_ceylanicum	Acey_s0025.g1225.t1	srg	Srg
ancylostoma_ceylanicum	Acey_s0025.g1256.t1	srx	Srg
ancylostoma_ceylanicum	Acey_s0026.g1393.t1	srx	Srg
ancylostoma_ceylanicum	Acey_s0026.g1395.t1	srt	Srg
ancylostoma_ceylanicum	Acey_s0026.g1396.t1	srt	Srg
ancylostoma_ceylanicum	Acey_s0026.g1398.t1	srt	Srg
ancylostoma_ceylanicum	Acey_s0026.g1399.t1	srt	Srg
ancylostoma_ceylanicum	Acey_s0026.g1421.t1	srx	Srg
ancylostoma_ceylanicum	Acey_s0026.g1423.t1	srx	Srg
ancylostoma_ceylanicum	Acey_s0026.g1472.t1	srsx	Solo
ancylostoma_ceylanicum	Acey_s0027.g1576.t1	srsx	Solo
ancylostoma_ceylanicum	Acey_s0027.g1578.t1	srsx	Solo
ancylostoma_ceylanicum	Acey_s0027.g1579.t1	srsx	Solo
ancylostoma_ceylanicum	Acey_s0027.g1581.t1	srsx	Solo
ancylostoma_ceylanicum	Acey_s0029.g1982.t1	pep	NA
ancylostoma_ceylanicum	Acey_s0030.g2194.t1	srx	Srg
ancylostoma_ceylanicum	Acey_s0030.g2221.t1	srh	Str
ancylostoma_ceylanicum	Acey_s0030.g2230.t1	sri	Str
ancylostoma_ceylanicum	Acey_s0030.g2231.t1	srh	Str
ancylostoma_ceylanicum	Acey_s0030.g2232.t1	srh	Str
ancylostoma_ceylanicum	Acey_s0030.g2233.t1	srh	Str
ancylostoma_ceylanicum	Acey_s0030.g2234.t1	srh	Str
ancylostoma_ceylanicum	Acey_s0030.g2236.t1	srh	Str
ancylostoma_ceylanicum	Acey_s0030.g2237.t1	srh	Str
ancylostoma_ceylanicum	Acey_s0034.g2867.t1	srsx	Solo
ancylostoma_ceylanicum	Acey_s0036.g3344.t1	srt	Srg
ancylostoma_ceylanicum	Acey_s0037.g3418.t1	srsx	Solo
ancylostoma_ceylanicum	Acey_s0037.g3457.t1	srm	Str
ancylostoma_ceylanicum	Acey_s0037.g3483.t1	srj	Str
ancylostoma_ceylanicum	Acey_s0037.g3532.t1	srv	Srg
ancylostoma_ceylanicum	Acey_s0038.g3551.t1	srv	Srg
ancylostoma_ceylanicum	Acey_s0038.g3553.t1	srv	Srg
ancylostoma_ceylanicum	Acey_s0038.g3564.t1	srv	Srg
ancylostoma_ceylanicum	Acey_s0038.g3567.t1	srv	Srg
ancylostoma_ceylanicum	Acey_s0038.g3568.t1	srv	Srg
ancylostoma_ceylanicum	Acey_s0038.g3569.t1	srv	Srg
ancylostoma_ceylanicum	Acey_s0038.g3574.t1	sra	Sra
ancylostoma_ceylanicum	Acey_s0038.g3587.t1	srv	Srg
ancylostoma_ceylanicum	Acey_s0039.g114.t1	srm	Str
ancylostoma_ceylanicum	Acey_s0039.g45.t1	srd	Str
ancylostoma_ceylanicum	Acey_s0040.g240.t1	srx	Srg
ancylostoma_ceylanicum	Acey_s0040.g241.t1	srx	Srg
ancylostoma_ceylanicum	Acey_s0041.g369.t1	srt	Srg
ancylostoma_ceylanicum	Acey_s0041.g450.t1	srt	Srg
ancylostoma_ceylanicum	Acey_s0042.g599.t1	srbc	Solo
ancylostoma_ceylanicum	Acey_s0042.g601.t2	srbc	Solo
ancylostoma_ceylanicum	Acey_s0042.g642.t1	srbc	Solo
ancylostoma_ceylanicum	Acey_s0042.g645.t1	srbc	Solo
ancylostoma_ceylanicum	Acey_s0043.g756.t1	srx	Srg
ancylostoma_ceylanicum	Acey_s0044.g1088.t1	srbc	Solo
ancylostoma_ceylanicum	Acey_s0044.g926.t1	srx	Srg
ancylostoma_ceylanicum	Acey_s0046.g1332.t1	pep	NA
ancylostoma_ceylanicum	Acey_s0046.g1348.t1	srxa	Srg
ancylostoma_ceylanicum	Acey_s0047.g1507.t1	pep	NA
ancylostoma_ceylanicum	Acey_s0047.g1519.t1	srbc	Solo
ancylostoma_ceylanicum	Acey_s0050.g1915.t1	srt	Srg
ancylostoma_ceylanicum	Acey_s0050.g1925.t1	srv	Srg
ancylostoma_ceylanicum	Acey_s0050.g2053.t1	srab	Sra
ancylostoma_ceylanicum	Acey_s0050.g2054.t1	srab	Sra
ancylostoma_ceylanicum	Acey_s0051.g2148.t1	srd	Str
ancylostoma_ceylanicum	Acey_s0051.g2149.t1	srd	Str
ancylostoma_ceylanicum	Acey_s0052.g2249.t1	srb	Sra
ancylostoma_ceylanicum	Acey_s0052.g2254.t1	srb	Sra
ancylostoma_ceylanicum	Acey_s0052.g2260.t1	srb	Sra
ancylostoma_ceylanicum	Acey_s0054.g2528.t1	sri	Str
ancylostoma_ceylanicum	Acey_s0056.g2634.t1	pep	NA
ancylostoma_ceylanicum	Acey_s0056.g2697.t1	srt	Srg
ancylostoma_ceylanicum	Acey_s0057.g2829.t1	srx	Srg
ancylostoma_ceylanicum	Acey_s0057.g2831.t1	srx	Srg
ancylostoma_ceylanicum	Acey_s0057.g2835.t1	srx	Srg
ancylostoma_ceylanicum	Acey_s0057.g2836.t1	srx	Srg
ancylostoma_ceylanicum	Acey_s0057.g2838.t1	srx	Srg
ancylostoma_ceylanicum	Acey_s0058.g2844.t1	srh	Str
ancylostoma_ceylanicum	Acey_s0058.g2846.t1	srh	Str
ancylostoma_ceylanicum	Acey_s0058.g2926.t1	srm	Str
ancylostoma_ceylanicum	Acey_s0059.g2953.t1	srd	Str
ancylostoma_ceylanicum	Acey_s0060.g3119.t1	pep	NA
ancylostoma_ceylanicum	Acey_s0060.g3121.t1	pep	NA
ancylostoma_ceylanicum	Acey_s0060.g3190.t1	srab	Sra
ancylostoma_ceylanicum	Acey_s0060.g3191.t1	sre	Sra
ancylostoma_ceylanicum	Acey_s0061.g3287.t1	srx	Srg
ancylostoma_ceylanicum	Acey_s0062.g3350.t1	srsx	Solo
ancylostoma_ceylanicum	Acey_s0065.g3677.t1	pep	NA
ancylostoma_ceylanicum	Acey_s0066.g3724.t1	srj	Str
ancylostoma_ceylanicum	Acey_s0066.g3725.t1	srj	Str
ancylostoma_ceylanicum	Acey_s0066.g3726.t2	srj	Str
ancylostoma_ceylanicum	Acey_s0066.g3727.t1	srj	Str
ancylostoma_ceylanicum	Acey_s0066.g3728.t1	srj	Str
ancylostoma_ceylanicum	Acey_s0066.g3733.t1	srj	Str
ancylostoma_ceylanicum	Acey_s0066.g3738.t1	srj	Str
ancylostoma_ceylanicum	Acey_s0066.g3739.t1	srj	Str
ancylostoma_ceylanicum	Acey_s0066.g3741.t1	srj	Str
ancylostoma_ceylanicum	Acey_s0066.g3743.t1	srj	Str
ancylostoma_ceylanicum	Acey_s0066.g3745.t1	srab	Sra
ancylostoma_ceylanicum	Acey_s0066.g3749.t1	sre	Sra
ancylostoma_ceylanicum	Acey_s0068.g189.t1	sre	Sra
ancylostoma_ceylanicum	Acey_s0068.g191.t2	sre	Sra
ancylostoma_ceylanicum	Acey_s0068.g194.t1	sre	Sra
ancylostoma_ceylanicum	Acey_s0069.g348.t1	srt	Srg
ancylostoma_ceylanicum	Acey_s0069.g365.t1	srt	Srg
ancylostoma_ceylanicum	Acey_s0069.g380.t1	srd	Str
ancylostoma_ceylanicum	Acey_s0073.g768.t1	sre	Sra
ancylostoma_ceylanicum	Acey_s0073.g769.t1	sre	Sra
ancylostoma_ceylanicum	Acey_s0073.g770.t1	sre	Sra
ancylostoma_ceylanicum	Acey_s0074.g865.t1	srw	Solo
ancylostoma_ceylanicum	Acey_s0076.g1003.t1	srx	Srg
ancylostoma_ceylanicum	Acey_s0076.g1022.t1	srt	Srg
ancylostoma_ceylanicum	Acey_s0076.g1023.t1	srt	Srg
ancylostoma_ceylanicum	Acey_s0076.g998.t1	srx	Srg
ancylostoma_ceylanicum	Acey_s0077.g1138.t1	sro	Solo
ancylostoma_ceylanicum	Acey_s0078.g1209.t1	srsx	Solo
ancylostoma_ceylanicum	Acey_s0078.g1211.t1	srsx	Solo
ancylostoma_ceylanicum	Acey_s0080.g1317.t1	srt	Srg
ancylostoma_ceylanicum	Acey_s0082.g1544.t1	pep	NA
ancylostoma_ceylanicum	Acey_s0082.g1589.t1	srx	Srg
ancylostoma_ceylanicum	Acey_s0083.g1616.t1	srh	Str
ancylostoma_ceylanicum	Acey_s0084.g1738.t1	srsx	Solo
ancylostoma_ceylanicum	Acey_s0084.g1771.t1	srsx	Solo
ancylostoma_ceylanicum	Acey_s0085.g1842.t1	pep	NA
ancylostoma_ceylanicum	Acey_s0085.g1847.t1	pep	NA
ancylostoma_ceylanicum	Acey_s0086.g1937.t2	srab	Sra
ancylostoma_ceylanicum	Acey_s0086.g1994.t1	sre	Sra
ancylostoma_ceylanicum	Acey_s0087.g2051.t1	srsx	Solo
ancylostoma_ceylanicum	Acey_s0087.g2053.t1	srsx	Solo
ancylostoma_ceylanicum	Acey_s0087.g2054.t1	srsx	Solo
ancylostoma_ceylanicum	Acey_s0087.g2055.t1	srsx	Solo
ancylostoma_ceylanicum	Acey_s0088.g2157.t1	sri	Str
ancylostoma_ceylanicum	Acey_s0088.g2159.t1	srh	Str
ancylostoma_ceylanicum	Acey_s0090.g2349.t1	srv	Srg
ancylostoma_ceylanicum	Acey_s0095.g2800.t1	srv	Srg
ancylostoma_ceylanicum	Acey_s0095.g2801.t1	srj	Str
ancylostoma_ceylanicum	Acey_s0095.g2803.t1	srj	Str
ancylostoma_ceylanicum	Acey_s0095.g2804.t1	srj	Str
ancylostoma_ceylanicum	Acey_s0095.g2806.t1	srab	Sra
ancylostoma_ceylanicum	Acey_s0097.g2981.t1	srj	Str
ancylostoma_ceylanicum	Acey_s0097.g2996.t1	srx	Srg
ancylostoma_ceylanicum	Acey_s0097.g3000.t1	srx	Srg
ancylostoma_ceylanicum	Acey_s0097.g3001.t1	srt	Srg
ancylostoma_ceylanicum	Acey_s0097.g3005.t1	str	Str
ancylostoma_ceylanicum	Acey_s0097.g3006.t1	str	Str
ancylostoma_ceylanicum	Acey_s0097.g3009.t1	str	Str
ancylostoma_ceylanicum	Acey_s0101.g3371.t1	srg	Srg
ancylostoma_ceylanicum	Acey_s0102.g3481.t1	srd	Str
ancylostoma_ceylanicum	Acey_s0103.g3533.t1	srt	Srg
ancylostoma_ceylanicum	Acey_s0107.g3802.t1	srw	Solo
ancylostoma_ceylanicum	Acey_s0110.g176.t1	srx	Srg
ancylostoma_ceylanicum	Acey_s0111.g245.t1	srt	Srg
ancylostoma_ceylanicum	Acey_s0111.g246.t1	srt	Srg
ancylostoma_ceylanicum	Acey_s0114.g424.t1	srx	Srg
ancylostoma_ceylanicum	Acey_s0114.g426.t1	srx	Srg
ancylostoma_ceylanicum	Acey_s0116.g588.t1	srt	Srg
ancylostoma_ceylanicum	Acey_s0116.g590.t1	srt	Srg
ancylostoma_ceylanicum	Acey_s0116.g592.t1	srt	Srg
ancylostoma_ceylanicum	Acey_s0116.g614.t1	srab	Sra
ancylostoma_ceylanicum	Acey_s0118.g731.t1	srw	Solo
ancylostoma_ceylanicum	Acey_s0119.g794.t1	srw	Solo
ancylostoma_ceylanicum	Acey_s0120.g915.t1	srsx	Solo
ancylostoma_ceylanicum	Acey_s0120.g916.t1	srsx	Solo
ancylostoma_ceylanicum	Acey_s0120.g921.t1	srsx	Solo
ancylostoma_ceylanicum	Acey_s0120.g922.t1	srsx	Solo
ancylostoma_ceylanicum	Acey_s0120.g924.t1	srsx	Solo
ancylostoma_ceylanicum	Acey_s0120.g926.t1	pep	NA
ancylostoma_ceylanicum	Acey_s0123.g1112.t1	srx	Srg
ancylostoma_ceylanicum	Acey_s0123.g1116.t1	srx	Srg
ancylostoma_ceylanicum	Acey_s0123.g1145.t1	sre	Sra
ancylostoma_ceylanicum	Acey_s0125.g1255.t1	srg	Srg
ancylostoma_ceylanicum	Acey_s0128.g1442.t1	srv	Srg
ancylostoma_ceylanicum	Acey_s0128.g1444.t1	srv	Srg
ancylostoma_ceylanicum	Acey_s0128.g1450.t1	srab	Sra
ancylostoma_ceylanicum	Acey_s0130.g1534.t1	pep	NA
ancylostoma_ceylanicum	Acey_s0130.g1536.t1	sra	Sra
ancylostoma_ceylanicum	Acey_s0131.g1635.t1	srsx	Solo
ancylostoma_ceylanicum	Acey_s0131.g1641.t1	srsx	Solo
ancylostoma_ceylanicum	Acey_s0132.g1729.t1	sra	Sra
ancylostoma_ceylanicum	Acey_s0133.g1776.t1	srx	Srg
ancylostoma_ceylanicum	Acey_s0138.g2071.t1	srw	Solo
ancylostoma_ceylanicum	Acey_s0139.g2088.t1	srsx	Solo
ancylostoma_ceylanicum	Acey_s0139.g2118.t1	srg	Srg
ancylostoma_ceylanicum	Acey_s0141.g2207.t1	srx	Srg
ancylostoma_ceylanicum	Acey_s0141.g2208.t1	srx	Srg
ancylostoma_ceylanicum	Acey_s0141.g2223.t1	srv	Srg
ancylostoma_ceylanicum	Acey_s0144.g2444.t1	srx	Srg
ancylostoma_ceylanicum	Acey_s0144.g2459.t1	srx	Srg
ancylostoma_ceylanicum	Acey_s0144.g2462.t1	srx	Srg
ancylostoma_ceylanicum	Acey_s0144.g2467.t1	pep	NA
ancylostoma_ceylanicum	Acey_s0147.g2588.t1	srsx	Solo
ancylostoma_ceylanicum	Acey_s0147.g2598.t1	srw	Solo
ancylostoma_ceylanicum	Acey_s0147.g2619.t1	srh	Str
ancylostoma_ceylanicum	Acey_s0148.g2673.t1	srb	Sra
ancylostoma_ceylanicum	Acey_s0150.g2751.t1	srw	Solo
ancylostoma_ceylanicum	Acey_s0153.g2925.t1	srxa	Srg
ancylostoma_ceylanicum	Acey_s0155.g3074.t1	srx	Srg
ancylostoma_ceylanicum	Acey_s0155.g3076.t1	srx	Srg
ancylostoma_ceylanicum	Acey_s0155.g3077.t1	srx	Srg
ancylostoma_ceylanicum	Acey_s0156.g3130.t1	srt	Srg
ancylostoma_ceylanicum	Acey_s0158.g3258.t1	str	Str
ancylostoma_ceylanicum	Acey_s0158.g3259.t1	str	Str
ancylostoma_ceylanicum	Acey_s0161.g3375.t1	pep	NA
ancylostoma_ceylanicum	Acey_s0161.g3386.t1	srab	Sra
ancylostoma_ceylanicum	Acey_s0166.g71.t1	srg	Srg
ancylostoma_ceylanicum	Acey_s0166.g72.t1	srg	Srg
ancylostoma_ceylanicum	Acey_s0167.g110.t1	srj	Str
ancylostoma_ceylanicum	Acey_s0167.g123.t1	sra	Sra
ancylostoma_ceylanicum	Acey_s0167.g130.t2	srab	Sra
ancylostoma_ceylanicum	Acey_s0167.g91.t1	srbc	Solo
ancylostoma_ceylanicum	Acey_s0168.g160.t1	srm	Str
ancylostoma_ceylanicum	Acey_s0168.g161.t1	srm	Str
ancylostoma_ceylanicum	Acey_s0168.g162.t1	srm	Str
ancylostoma_ceylanicum	Acey_s0168.g178.t1	srw	Solo
ancylostoma_ceylanicum	Acey_s0168.g180.t1	srw	Solo
ancylostoma_ceylanicum	Acey_s0172.g374.t1	srxa	Srg
ancylostoma_ceylanicum	Acey_s0175.g521.t1	srg	Srg
ancylostoma_ceylanicum	Acey_s0176.g558.t1	pep	NA
ancylostoma_ceylanicum	Acey_s0180.g805.t1	sri	Str
ancylostoma_ceylanicum	Acey_s0180.g806.t1	srh	Str
ancylostoma_ceylanicum	Acey_s0182.g898.t1	pep	NA
ancylostoma_ceylanicum	Acey_s0183.g911.t1	srx	Srg
ancylostoma_ceylanicum	Acey_s0183.g923.t1	srsx	Solo
ancylostoma_ceylanicum	Acey_s0183.g925.t1	srsx	Solo
ancylostoma_ceylanicum	Acey_s0183.g926.t1	srsx	Solo
ancylostoma_ceylanicum	Acey_s0195.g1459.t1	srx	Srg
ancylostoma_ceylanicum	Acey_s0196.g1525.t1	srt	Srg
ancylostoma_ceylanicum	Acey_s0198.g1626.t1	sru	Srg
ancylostoma_ceylanicum	Acey_s0200.g1679.t2	srt	Srg
ancylostoma_ceylanicum	Acey_s0200.g1688.t1	srb	Sra
ancylostoma_ceylanicum	Acey_s0200.g1689.t1	srb	Sra
ancylostoma_ceylanicum	Acey_s0200.g1690.t1	srb	Sra
ancylostoma_ceylanicum	Acey_s0200.g1708.t3	srb	Sra
ancylostoma_ceylanicum	Acey_s0201.g1737.t1	srt	Srg
ancylostoma_ceylanicum	Acey_s0201.g1742.t1	srt	Srg
ancylostoma_ceylanicum	Acey_s0210.g2143.t1	srx	Srg
ancylostoma_ceylanicum	Acey_s0216.g2376.t1	srbc	Solo
ancylostoma_ceylanicum	Acey_s0217.g2398.t1	srx	Srg
ancylostoma_ceylanicum	Acey_s0217.g2400.t2	srx	Srg
ancylostoma_ceylanicum	Acey_s0219.g2486.t1	sre	Sra
ancylostoma_ceylanicum	Acey_s0224.g2729.t1	srsx	Solo
ancylostoma_ceylanicum	Acey_s0224.g2730.t1	srsx	Solo
ancylostoma_ceylanicum	Acey_s0225.g2748.t1	srd	Str
ancylostoma_ceylanicum	Acey_s0225.g2749.t1	srd	Str
ancylostoma_ceylanicum	Acey_s0225.g2766.t1	srv	Srg
ancylostoma_ceylanicum	Acey_s0231.g2997.t1	srbc	Solo
ancylostoma_ceylanicum	Acey_s0238.g3283.t1	srab	Sra
ancylostoma_ceylanicum	Acey_s0239.g3332.t1	srx	Srg
ancylostoma_ceylanicum	Acey_s0244.g3510.t1	srsx	Solo
ancylostoma_ceylanicum	Acey_s0244.g3511.t1	srx	Srg
ancylostoma_ceylanicum	Acey_s0248.g93.t1	srt	Srg
ancylostoma_ceylanicum	Acey_s0260.g515.t1	srab	Sra
ancylostoma_ceylanicum	Acey_s0261.g560.t1	srb	Sra
ancylostoma_ceylanicum	Acey_s0263.g600.t1	srv	Srg
ancylostoma_ceylanicum	Acey_s0268.g797.t1	srj	Str
ancylostoma_ceylanicum	Acey_s0268.g803.t1	srsx	Solo
ancylostoma_ceylanicum	Acey_s0278.g1177.t1	srbc	Solo
ancylostoma_ceylanicum	Acey_s0279.g1191.t1	srt	Srg
ancylostoma_ceylanicum	Acey_s0279.g1198.t1	srt	Srg
ancylostoma_ceylanicum	Acey_s0279.g1209.t4	srv	Srg
ancylostoma_ceylanicum	Acey_s0282.g1293.t1	srt	Srg
ancylostoma_ceylanicum	Acey_s0282.g1294.t1	srt	Srg
ancylostoma_ceylanicum	Acey_s0285.g1349.t1	srb	Sra
ancylostoma_ceylanicum	Acey_s0285.g1353.t1	srsx	Solo
ancylostoma_ceylanicum	Acey_s0286.g1415.t1	srt	Srg
ancylostoma_ceylanicum	Acey_s0286.g1416.t1	srt	Srg
ancylostoma_ceylanicum	Acey_s0287.g1427.t1	srx	Srg
ancylostoma_ceylanicum	Acey_s0294.g1633.t1	pep	NA
ancylostoma_ceylanicum	Acey_s0298.g1757.t1	srt	Srg
ancylostoma_ceylanicum	Acey_s0298.g1759.t1	srt	Srg
ancylostoma_ceylanicum	Acey_s0306.g1979.t1	srt	Srg
ancylostoma_ceylanicum	Acey_s0308.g2041.t1	srg	Srg
ancylostoma_ceylanicum	Acey_s0308.g2046.t1	srv	Srg
ancylostoma_ceylanicum	Acey_s0308.g2049.t1	srv	Srg
ancylostoma_ceylanicum	Acey_s0308.g2050.t1	srg	Srg
ancylostoma_ceylanicum	Acey_s0308.g2051.t1	srv	Srg
ancylostoma_ceylanicum	Acey_s0309.g2086.t1	srbc	Solo
ancylostoma_ceylanicum	Acey_s0314.g2242.t1	srx	Srg
ancylostoma_ceylanicum	Acey_s0319.g2373.t1	pep	NA
ancylostoma_ceylanicum	Acey_s0321.g2426.t1	str	Str
ancylostoma_ceylanicum	Acey_s0323.g2509.t1	sre	Sra
ancylostoma_ceylanicum	Acey_s0323.g2510.t1	sre	Sra
ancylostoma_ceylanicum	Acey_s0325.g2555.t1	srm	Str
ancylostoma_ceylanicum	Acey_s0328.g2629.t1	srd	Str
ancylostoma_ceylanicum	Acey_s0328.g2630.t1	srd	Str
ancylostoma_ceylanicum	Acey_s0330.g2686.t1	srsx	Solo
ancylostoma_ceylanicum	Acey_s0330.g2696.t1	srh	Str
ancylostoma_ceylanicum	Acey_s0330.g2697.t1	str	Str
ancylostoma_ceylanicum	Acey_s0330.g2698.t1	srh	Str
ancylostoma_ceylanicum	Acey_s0330.g2700.t1	srh	Str
ancylostoma_ceylanicum	Acey_s0330.g2708.t1	srx	Srg
ancylostoma_ceylanicum	Acey_s0336.g2884.t1	srt	Srg
ancylostoma_ceylanicum	Acey_s0337.g2896.t1	srb	Sra
ancylostoma_ceylanicum	Acey_s0352.g3279.t1	srh	Str
ancylostoma_ceylanicum	Acey_s0352.g3280.t1	srh	Str
ancylostoma_ceylanicum	Acey_s0352.g3281.t1	srh	Str
ancylostoma_ceylanicum	Acey_s0352.g3282.t1	sri	Str
ancylostoma_ceylanicum	Acey_s0352.g3283.t1	srh	Str
ancylostoma_ceylanicum	Acey_s0358.g3404.t1	srt	Srg
ancylostoma_ceylanicum	Acey_s0358.g3405.t1	srt	Srg
ancylostoma_ceylanicum	Acey_s0358.g3406.t2	srt	Srg
ancylostoma_ceylanicum	Acey_s0363.g3540.t1	srsx	Solo
ancylostoma_ceylanicum	Acey_s0363.g3543.t1	srsx	Solo
ancylostoma_ceylanicum	Acey_s0370.g102.t1	srv	Srg
ancylostoma_ceylanicum	Acey_s0370.g97.t1	srv	Srg
ancylostoma_ceylanicum	Acey_s0374.g202.t1	srsx	Solo
ancylostoma_ceylanicum	Acey_s0376.g249.t1	srw	Solo
ancylostoma_ceylanicum	Acey_s0379.g329.t1	srsx	Solo
ancylostoma_ceylanicum	Acey_s0395.g648.t1	srab	Sra
ancylostoma_ceylanicum	Acey_s0402.g812.t1	srb	Sra
ancylostoma_ceylanicum	Acey_s0421.g1173.t1	srsx	Solo
ancylostoma_ceylanicum	Acey_s0425.g1228.t1	srg	Srg
ancylostoma_ceylanicum	Acey_s0425.g1229.t1	srg	Srg
ancylostoma_ceylanicum	Acey_s0425.g1230.t1	srg	Srg
ancylostoma_ceylanicum	Acey_s0425.g1231.t1	srg	Srg
ancylostoma_ceylanicum	Acey_s0425.g1232.t1	srg	Srg
ancylostoma_ceylanicum	Acey_s0425.g1233.t1	srg	Srg
ancylostoma_ceylanicum	Acey_s0427.g1266.t1	srd	Str
ancylostoma_ceylanicum	Acey_s0427.g1269.t1	srd	Str
ancylostoma_ceylanicum	Acey_s0427.g1270.t1	srd	Str
ancylostoma_ceylanicum	Acey_s0427.g1272.t1	srd	Str
ancylostoma_ceylanicum	Acey_s0427.g1275.t1	srab	Sra
ancylostoma_ceylanicum	Acey_s0430.g1305.t1	srt	Srg
ancylostoma_ceylanicum	Acey_s0430.g1307.t1	srt	Srg
ancylostoma_ceylanicum	Acey_s0430.g1309.t1	srt	Srg
ancylostoma_ceylanicum	Acey_s0432.g1346.t1	srx	Srg
ancylostoma_ceylanicum	Acey_s0440.g1503.t1	srw	Solo
ancylostoma_ceylanicum	Acey_s0453.g1713.t1	srt	Srg
ancylostoma_ceylanicum	Acey_s0455.g1758.t1	srx	Srg
ancylostoma_ceylanicum	Acey_s0463.g1911.t1	srsx	Solo
ancylostoma_ceylanicum	Acey_s0463.g1912.t1	srsx	Solo
ancylostoma_ceylanicum	Acey_s0465.g1953.t1	srw	Solo
ancylostoma_ceylanicum	Acey_s0466.g1973.t1	srbc	Solo
ancylostoma_ceylanicum	Acey_s0466.g1978.t1	srbc	Solo
ancylostoma_ceylanicum	Acey_s0470.g2034.t1	srab	Sra
ancylostoma_ceylanicum	Acey_s0470.g2036.t1	srab	Sra
ancylostoma_ceylanicum	Acey_s0474.g2119.t1	pep	NA
ancylostoma_ceylanicum	Acey_s0478.g2198.t1	srx	Srg
ancylostoma_ceylanicum	Acey_s0479.g2210.t1	srt	Srg
ancylostoma_ceylanicum	Acey_s0479.g2217.t1	str	Str
ancylostoma_ceylanicum	Acey_s0479.g2218.t1	str	Str
ancylostoma_ceylanicum	Acey_s0482.g2272.t1	srab	Sra
ancylostoma_ceylanicum	Acey_s0482.g2273.t1	srab	Sra
ancylostoma_ceylanicum	Acey_s0487.g2344.t1	pep	NA
ancylostoma_ceylanicum	Acey_s0500.g2582.t1	srxa	Srg
ancylostoma_ceylanicum	Acey_s0505.g2670.t1	srt	Srg
ancylostoma_ceylanicum	Acey_s0509.g2716.t1	srsx	Solo
ancylostoma_ceylanicum	Acey_s0509.g2717.t1	srsx	Solo
ancylostoma_ceylanicum	Acey_s0510.g2729.t1	srx	Srg
ancylostoma_ceylanicum	Acey_s0510.g2730.t1	srx	Srg
ancylostoma_ceylanicum	Acey_s0510.g2731.t1	srt	Srg
ancylostoma_ceylanicum	Acey_s0510.g2733.t1	srx	Srg
ancylostoma_ceylanicum	Acey_s0515.g2786.t1	sro	Solo
ancylostoma_ceylanicum	Acey_s0519.g2838.t1	pep	NA
ancylostoma_ceylanicum	Acey_s0520.g2853.t1	srsx	Solo
ancylostoma_ceylanicum	Acey_s0520.g2855.t1	srsx	Solo
ancylostoma_ceylanicum	Acey_s0520.g2856.t1	srsx	Solo
ancylostoma_ceylanicum	Acey_s0534.g3070.t1	srd	Str
ancylostoma_ceylanicum	Acey_s0534.g3072.t1	srh	Str
ancylostoma_ceylanicum	Acey_s0538.g3138.t2	srx	Srg
ancylostoma_ceylanicum	Acey_s0559.g3456.t1	srt	Srg
ancylostoma_ceylanicum	Acey_s0566.g29.t1	srsx	Solo
ancylostoma_ceylanicum	Acey_s0567.g30.t1	srt	Srg
ancylostoma_ceylanicum	Acey_s0579.g242.t1	srd	Str
ancylostoma_ceylanicum	Acey_s0586.g333.t2	srt	Srg
ancylostoma_ceylanicum	Acey_s0586.g334.t1	srt	Srg
ancylostoma_ceylanicum	Acey_s0593.g405.t1	sri	Str
ancylostoma_ceylanicum	Acey_s0630.g855.t1	srv	Srg
ancylostoma_ceylanicum	Acey_s0631.g867.t1	srbc	Solo
ancylostoma_ceylanicum	Acey_s0641.g1025.t1	srt	Srg
ancylostoma_ceylanicum	Acey_s0659.g1265.t1	sra	Sra
ancylostoma_ceylanicum	Acey_s0664.g1318.t1	sre	Sra
ancylostoma_ceylanicum	Acey_s0666.g1331.t1	srb	Sra
ancylostoma_ceylanicum	Acey_s0666.g1332.t1	srb	Sra
ancylostoma_ceylanicum	Acey_s0696.g1610.t1	pep	NA
ancylostoma_ceylanicum	Acey_s0697.g1611.t1	srb	Sra
ancylostoma_ceylanicum	Acey_s0702.g1656.t1	srt	Srg
ancylostoma_ceylanicum	Acey_s0702.g1658.t1	srt	Srg
ancylostoma_ceylanicum	Acey_s0702.g1662.t1	srt	Srg
ancylostoma_ceylanicum	Acey_s0702.g1665.t1	srt	Srg
ancylostoma_ceylanicum	Acey_s0752.g2053.t1	srv	Srg
ancylostoma_ceylanicum	Acey_s0776.g2260.t1	srx	Srg
ancylostoma_ceylanicum	Acey_s0796.g2396.t1	srsx	Solo
ancylostoma_ceylanicum	Acey_s0797.g2405.t1	srx	Srg
ancylostoma_ceylanicum	Acey_s0803.g2429.t1	srxa	Srg
ancylostoma_ceylanicum	Acey_s0824.g2546.t1	srx	Srg
ancylostoma_ceylanicum	Acey_s0864.g2753.t1	str	Str
ancylostoma_ceylanicum	Acey_s0867.g2771.t1	pep	NA
ancylostoma_ceylanicum	Acey_s0920.g3044.t1	srx	Srg
ancylostoma_ceylanicum	Acey_s0920.g3045.t1	srx	Srg
ancylostoma_ceylanicum	Acey_s0942.g3148.t1	srb	Sra
ancylostoma_ceylanicum	Acey_s0979.g3275.t1	srx	Srg
ancylostoma_ceylanicum	Acey_s1089.g3584.t1	srx	Srg
ancylostoma_ceylanicum	Acey_s1131.g3662.t1	srsx	Solo
ancylostoma_ceylanicum	Acey_s1264.g3789.t1	str	Str
ancylostoma_duodenale	ANCDUO_00050	srw	Solo
ancylostoma_duodenale	ANCDUO_00051	srw	Solo
ancylostoma_duodenale	ANCDUO_00167	pep	NA
ancylostoma_duodenale	ANCDUO_00184	srv	Srg
ancylostoma_duodenale	ANCDUO_00204	srw	Solo
ancylostoma_duodenale	ANCDUO_00398	str	Str
ancylostoma_duodenale	ANCDUO_00443	srw	Solo
ancylostoma_duodenale	ANCDUO_00599	pep	NA
ancylostoma_duodenale	ANCDUO_00689	str	Str
ancylostoma_duodenale	ANCDUO_00793	srx	Srg
ancylostoma_duodenale	ANCDUO_01162	srt	Srg
ancylostoma_duodenale	ANCDUO_01163	srx	Srg
ancylostoma_duodenale	ANCDUO_01181	srx	Srg
ancylostoma_duodenale	ANCDUO_01293	srsx	Solo
ancylostoma_duodenale	ANCDUO_01662	srd	Str
ancylostoma_duodenale	ANCDUO_01665	srh	Str
ancylostoma_duodenale	ANCDUO_01734	srxa	Srg
ancylostoma_duodenale	ANCDUO_01862	pep	NA
ancylostoma_duodenale	ANCDUO_01863	pep	NA
ancylostoma_duodenale	ANCDUO_01875	srx	Srg
ancylostoma_duodenale	ANCDUO_01992	srw	Solo
ancylostoma_duodenale	ANCDUO_01995	sre	Sra
ancylostoma_duodenale	ANCDUO_01999	srt	Srg
ancylostoma_duodenale	ANCDUO_02000	srt	Srg
ancylostoma_duodenale	ANCDUO_02056	srsx	Solo
ancylostoma_duodenale	ANCDUO_02057	srsx	Solo
ancylostoma_duodenale	ANCDUO_02096	srbc	Solo
ancylostoma_duodenale	ANCDUO_02279	srsx	Solo
ancylostoma_duodenale	ANCDUO_02282	srsx	Solo
ancylostoma_duodenale	ANCDUO_02395	srx	Srg
ancylostoma_duodenale	ANCDUO_02475	srx	Srg
ancylostoma_duodenale	ANCDUO_02567	pep	NA
ancylostoma_duodenale	ANCDUO_02676	srt	Srg
ancylostoma_duodenale	ANCDUO_02677	srt	Srg
ancylostoma_duodenale	ANCDUO_02796	sre	Sra
ancylostoma_duodenale	ANCDUO_02874	srbc	Solo
ancylostoma_duodenale	ANCDUO_02948	srbc	Solo
ancylostoma_duodenale	ANCDUO_02949	srbc	Solo
ancylostoma_duodenale	ANCDUO_03005	srx	Srg
ancylostoma_duodenale	ANCDUO_03018	srt	Srg
ancylostoma_duodenale	ANCDUO_03122	pep	NA
ancylostoma_duodenale	ANCDUO_03261	pep	NA
ancylostoma_duodenale	ANCDUO_03262	pep	NA
ancylostoma_duodenale	ANCDUO_03263	pep	NA
ancylostoma_duodenale	ANCDUO_03273	sre	Sra
ancylostoma_duodenale	ANCDUO_03489	srx	Srg
ancylostoma_duodenale	ANCDUO_03741	srab	Sra
ancylostoma_duodenale	ANCDUO_03760	srab	Sra
ancylostoma_duodenale	ANCDUO_04290	srv	Srg
ancylostoma_duodenale	ANCDUO_04478	sra	Sra
ancylostoma_duodenale	ANCDUO_04533	srg	Srg
ancylostoma_duodenale	ANCDUO_04607	pep	NA
ancylostoma_duodenale	ANCDUO_04616	srab	Sra
ancylostoma_duodenale	ANCDUO_04617	srab	Sra
ancylostoma_duodenale	ANCDUO_04657	srx	Srg
ancylostoma_duodenale	ANCDUO_04831	srsx	Solo
ancylostoma_duodenale	ANCDUO_04869	srbc	Solo
ancylostoma_duodenale	ANCDUO_04911	srt	Srg
ancylostoma_duodenale	ANCDUO_05241	srt	Srg
ancylostoma_duodenale	ANCDUO_05273	srt	Srg
ancylostoma_duodenale	ANCDUO_05368	srsx	Solo
ancylostoma_duodenale	ANCDUO_05407	srb	Sra
ancylostoma_duodenale	ANCDUO_05561	pep	NA
ancylostoma_duodenale	ANCDUO_05719	sre	Sra
ancylostoma_duodenale	ANCDUO_05834	srv	Srg
ancylostoma_duodenale	ANCDUO_05838	srd	Str
ancylostoma_duodenale	ANCDUO_05839	srd	Str
ancylostoma_duodenale	ANCDUO_05852	srab	Sra
ancylostoma_duodenale	ANCDUO_05866	srv	Srg
ancylostoma_duodenale	ANCDUO_06143	sru	Srg
ancylostoma_duodenale	ANCDUO_06196	srv	Srg
ancylostoma_duodenale	ANCDUO_06224	srsx	Solo
ancylostoma_duodenale	ANCDUO_06297	srb	Sra
ancylostoma_duodenale	ANCDUO_06445	pep	NA
ancylostoma_duodenale	ANCDUO_06508	srt	Srg
ancylostoma_duodenale	ANCDUO_06791	srxa	Srg
ancylostoma_duodenale	ANCDUO_07174	srx	Srg
ancylostoma_duodenale	ANCDUO_07282	srg	Srg
ancylostoma_duodenale	ANCDUO_07433	srt	Srg
ancylostoma_duodenale	ANCDUO_07454	pep	NA
ancylostoma_duodenale	ANCDUO_07455	pep	NA
ancylostoma_duodenale	ANCDUO_07487	pep	NA
ancylostoma_duodenale	ANCDUO_07555	pep	NA
ancylostoma_duodenale	ANCDUO_07679	srh	Str
ancylostoma_duodenale	ANCDUO_07798	srx	Srg
ancylostoma_duodenale	ANCDUO_08205	srx	Srg
ancylostoma_duodenale	ANCDUO_08344	pep	NA
ancylostoma_duodenale	ANCDUO_08345	pep	NA
ancylostoma_duodenale	ANCDUO_08402	srw	Solo
ancylostoma_duodenale	ANCDUO_08510	pep	NA
ancylostoma_duodenale	ANCDUO_08548	srx	Srg
ancylostoma_duodenale	ANCDUO_08590	srg	Srg
ancylostoma_duodenale	ANCDUO_08639	srab	Sra
ancylostoma_duodenale	ANCDUO_08747	sra	Sra
ancylostoma_duodenale	ANCDUO_08910	srw	Solo
ancylostoma_duodenale	ANCDUO_08911	srw	Solo
ancylostoma_duodenale	ANCDUO_09344	srbc	Solo
ancylostoma_duodenale	ANCDUO_09444	srt	Srg
ancylostoma_duodenale	ANCDUO_09460	srsx	Solo
ancylostoma_duodenale	ANCDUO_09461	srsx	Solo
ancylostoma_duodenale	ANCDUO_09525	srx	Srg
ancylostoma_duodenale	ANCDUO_09531	pep	NA
ancylostoma_duodenale	ANCDUO_09593	srx	Srg
ancylostoma_duodenale	ANCDUO_09756	srt	Srg
ancylostoma_duodenale	ANCDUO_09926	srx	Srg
ancylostoma_duodenale	ANCDUO_09966	srt	Srg
ancylostoma_duodenale	ANCDUO_10033	srv	Srg
ancylostoma_duodenale	ANCDUO_10051	srbc	Solo
ancylostoma_duodenale	ANCDUO_10226	srsx	Solo
ancylostoma_duodenale	ANCDUO_10246	srw	Solo
ancylostoma_duodenale	ANCDUO_10486	srt	Srg
ancylostoma_duodenale	ANCDUO_10523	srd	Str
ancylostoma_duodenale	ANCDUO_10546	srv	Srg
ancylostoma_duodenale	ANCDUO_10645	srj	Str
ancylostoma_duodenale	ANCDUO_10659	srd	Str
ancylostoma_duodenale	ANCDUO_11187	srd	Str
ancylostoma_duodenale	ANCDUO_11286	srx	Srg
ancylostoma_duodenale	ANCDUO_11765	srd	Str
ancylostoma_duodenale	ANCDUO_12182	srsx	Solo
ancylostoma_duodenale	ANCDUO_12291	srsx	Solo
ancylostoma_duodenale	ANCDUO_12468	srj	Str
ancylostoma_duodenale	ANCDUO_12521	srt	Srg
ancylostoma_duodenale	ANCDUO_12576	pep	NA
ancylostoma_duodenale	ANCDUO_12616	srd	Str
ancylostoma_duodenale	ANCDUO_12680	srsx	Solo
ancylostoma_duodenale	ANCDUO_12686	srt	Srg
ancylostoma_duodenale	ANCDUO_12818	srt	Srg
ancylostoma_duodenale	ANCDUO_12819	srt	Srg
ancylostoma_duodenale	ANCDUO_12883	srj	Str
ancylostoma_duodenale	ANCDUO_12989	srsx	Solo
ancylostoma_duodenale	ANCDUO_13042	srw	Solo
ancylostoma_duodenale	ANCDUO_13043	srw	Solo
ancylostoma_duodenale	ANCDUO_13144	srt	Srg
ancylostoma_duodenale	ANCDUO_13145	srt	Srg
ancylostoma_duodenale	ANCDUO_13146	srt	Srg
ancylostoma_duodenale	ANCDUO_13292	pep	NA
ancylostoma_duodenale	ANCDUO_13315	srv	Srg
ancylostoma_duodenale	ANCDUO_13356	srb	Sra
ancylostoma_duodenale	ANCDUO_13523	srx	Srg
ancylostoma_duodenale	ANCDUO_13665	srv	Srg
ancylostoma_duodenale	ANCDUO_13764	srxa	Srg
ancylostoma_duodenale	ANCDUO_13859	srxa	Srg
ancylostoma_duodenale	ANCDUO_13882	sri	Str
ancylostoma_duodenale	ANCDUO_14072	srsx	Solo
ancylostoma_duodenale	ANCDUO_14077	sro	Solo
ancylostoma_duodenale	ANCDUO_14427	srsx	Solo
ancylostoma_duodenale	ANCDUO_14438	srw	Solo
ancylostoma_duodenale	ANCDUO_14439	srw	Solo
ancylostoma_duodenale	ANCDUO_14516	srv	Srg
ancylostoma_duodenale	ANCDUO_14672	srh	Str
ancylostoma_duodenale	ANCDUO_14693	str	Str
ancylostoma_duodenale	ANCDUO_14812	srw	Solo
ancylostoma_duodenale	ANCDUO_14952	srt	Srg
ancylostoma_duodenale	ANCDUO_15392	pep	NA
ancylostoma_duodenale	ANCDUO_15590	srab	Sra
ancylostoma_duodenale	ANCDUO_15659	srx	Srg
ancylostoma_duodenale	ANCDUO_15904	srd	Str
ancylostoma_duodenale	ANCDUO_16114	pep	NA
ancylostoma_duodenale	ANCDUO_16241	srbc	Solo
ancylostoma_duodenale	ANCDUO_16292	srsx	Solo
ancylostoma_duodenale	ANCDUO_16388	srt	Srg
ancylostoma_duodenale	ANCDUO_16475	srsx	Solo
ancylostoma_duodenale	ANCDUO_16476	sro	Solo
ancylostoma_duodenale	ANCDUO_16603	srv	Srg
ancylostoma_duodenale	ANCDUO_16667	srd	Str
ancylostoma_duodenale	ANCDUO_16702	srv	Srg
ancylostoma_duodenale	ANCDUO_17118	srx	Srg
ancylostoma_duodenale	ANCDUO_17174	srx	Srg
ancylostoma_duodenale	ANCDUO_17220	srab	Sra
ancylostoma_duodenale	ANCDUO_17662	srw	Solo
ancylostoma_duodenale	ANCDUO_17817	srx	Srg
ancylostoma_duodenale	ANCDUO_17818	srx	Srg
ancylostoma_duodenale	ANCDUO_17840	srab	Sra
ancylostoma_duodenale	ANCDUO_17998	srw	Solo
ancylostoma_duodenale	ANCDUO_18064	srx	Srg
ancylostoma_duodenale	ANCDUO_18068	srxa	Srg
ancylostoma_duodenale	ANCDUO_18076	srsx	Solo
ancylostoma_duodenale	ANCDUO_18534	srh	Str
ancylostoma_duodenale	ANCDUO_18553	srj	Str
ancylostoma_duodenale	ANCDUO_18572	srab	Sra
ancylostoma_duodenale	ANCDUO_19065	srt	Srg
ancylostoma_duodenale	ANCDUO_19393	srj	Str
ancylostoma_duodenale	ANCDUO_19430	pep	NA
ancylostoma_duodenale	ANCDUO_19516	sro	Solo
ancylostoma_duodenale	ANCDUO_19701	srd	Str
ancylostoma_duodenale	ANCDUO_19740	srsx	Solo
ancylostoma_duodenale	ANCDUO_19751	srxa	Srg
ancylostoma_duodenale	ANCDUO_20353	srb	Sra
ancylostoma_duodenale	ANCDUO_20366	srd	Str
ancylostoma_duodenale	ANCDUO_20463	pep	NA
ancylostoma_duodenale	ANCDUO_20524	srd	Str
ancylostoma_duodenale	ANCDUO_20872	srt	Srg
ancylostoma_duodenale	ANCDUO_20952	srd	Str
ancylostoma_duodenale	ANCDUO_21014	srv	Srg
ancylostoma_duodenale	ANCDUO_21426	srd	Str
ancylostoma_duodenale	ANCDUO_21712	str	Str
ancylostoma_duodenale	ANCDUO_21783	srsx	Solo
ancylostoma_duodenale	ANCDUO_21796	srv	Srg
ancylostoma_duodenale	ANCDUO_21887	srx	Srg
ancylostoma_duodenale	ANCDUO_21903	srx	Srg
ancylostoma_duodenale	ANCDUO_21976	pep	NA
ancylostoma_duodenale	ANCDUO_22162	str	Str
ancylostoma_duodenale	ANCDUO_22483	srw	Solo
ancylostoma_duodenale	ANCDUO_22484	srw	Solo
ancylostoma_duodenale	ANCDUO_22588	srx	Srg
ancylostoma_duodenale	ANCDUO_22771	srsx	Solo
ancylostoma_duodenale	ANCDUO_22774	srd	Str
ancylostoma_duodenale	ANCDUO_22843	srx	Srg
ancylostoma_duodenale	ANCDUO_22943	srt	Srg
ancylostoma_duodenale	ANCDUO_22960	srt	Srg
ancylostoma_duodenale	ANCDUO_23011	pep	NA
ancylostoma_duodenale	ANCDUO_23035	srx	Srg
ancylostoma_duodenale	ANCDUO_23239	srd	Str
ancylostoma_duodenale	ANCDUO_23332	srm	Str
ancylostoma_duodenale	ANCDUO_23522	srsx	Solo
ancylostoma_duodenale	ANCDUO_23523	srsx	Solo
ancylostoma_duodenale	ANCDUO_23905	srxa	Srg
ancylostoma_duodenale	ANCDUO_23942	str	Str
ancylostoma_duodenale	ANCDUO_23944	pep	NA
ancylostoma_duodenale	ANCDUO_24527	srx	Srg
ancylostoma_duodenale	ANCDUO_24639	srt	Srg
ancylostoma_duodenale	ANCDUO_24726	srb	Sra
ancylostoma_duodenale	ANCDUO_24892	srsx	Solo
ancylostoma_duodenale	ANCDUO_24919	srbc	Solo
ancylostoma_duodenale	ANCDUO_24984	srw	Solo
ancylostoma_duodenale	ANCDUO_25032	srt	Srg
ancylostoma_duodenale	ANCDUO_25101	sro	Solo
ancylostoma_duodenale	ANCDUO_25215	srw	Solo
ancylostoma_duodenale	ANCDUO_25305	srab	Sra
ancylostoma_duodenale	ANCDUO_25399	sre	Sra
ancylostoma_duodenale	ANCDUO_25421	srw	Solo
ancylostoma_duodenale	ANCDUO_25423	pep	NA
ancylostoma_duodenale	ANCDUO_25712	srd	Str
ancylostoma_duodenale	ANCDUO_25818	pep	NA
ancylostoma_duodenale	ANCDUO_25829	sro	Solo
ancylostoma_duodenale	ANCDUO_26082	pep	NA
ancylostoma_duodenale	ANCDUO_26315	srj	Str
ancylostoma_duodenale	ANCDUO_26446	srt	Srg
ancylostoma_duodenale	ANCDUO_26691	srx	Srg
ancylostoma_duodenale	ANCDUO_26920	srx	Srg
ancylostoma_duodenale	ANCDUO_27155	srm	Str
ancylostoma_duodenale	ANCDUO_27163	sre	Sra
ancylostoma_duodenale	ANCDUO_27299	srt	Srg
ancylostoma_duodenale	ANCDUO_27363	srm	Str
ascaris_lumbricoides	ALUE_0000003901	srd	Str
ascaris_lumbricoides	ALUE_0000013801	srsx	Solo
ascaris_lumbricoides	ALUE_0000040301	srw	Solo
ascaris_lumbricoides	ALUE_0000042201	srxa	Srg
ascaris_lumbricoides	ALUE_0000050401	srbc	Solo
ascaris_lumbricoides	ALUE_0000068801	srw	Solo
ascaris_lumbricoides	ALUE_0000088301	pep	NA
ascaris_lumbricoides	ALUE_0000094501	srx	Srg
ascaris_lumbricoides	ALUE_0000157101	pep	NA
ascaris_lumbricoides	ALUE_0000159001	srw	Solo
ascaris_lumbricoides	ALUE_0000160701	srbc	Solo
ascaris_lumbricoides	ALUE_0000213901	srbc	Solo
ascaris_lumbricoides	ALUE_0000269701	srab	Sra
ascaris_lumbricoides	ALUE_0000272801	pep	NA
ascaris_lumbricoides	ALUE_0000274901	srw	Solo
ascaris_lumbricoides	ALUE_0000306601	srt	Srg
ascaris_lumbricoides	ALUE_0000365201	srw	Solo
ascaris_lumbricoides	ALUE_0000365301	srw	Solo
ascaris_lumbricoides	ALUE_0000389101	srsx	Solo
ascaris_lumbricoides	ALUE_0000389201	srsx	Solo
ascaris_lumbricoides	ALUE_0000481301	srab	Sra
ascaris_lumbricoides	ALUE_0000485601	srw	Solo
ascaris_lumbricoides	ALUE_0000521201	srv	Srg
ascaris_lumbricoides	ALUE_0000521301	srv	Srg
ascaris_lumbricoides	ALUE_0000548601	srx	Srg
ascaris_lumbricoides	ALUE_0000548701	srx	Srg
ascaris_lumbricoides	ALUE_0000562401	srx	Srg
ascaris_lumbricoides	ALUE_0000569501	srsx	Solo
ascaris_lumbricoides	ALUE_0000619101	pep	NA
ascaris_lumbricoides	ALUE_0000622401	srd	Str
ascaris_lumbricoides	ALUE_0000636601	srxa	Srg
ascaris_lumbricoides	ALUE_0000638801	srxa	Srg
ascaris_lumbricoides	ALUE_0000655501	srx	Srg
ascaris_lumbricoides	ALUE_0000674801	pep	NA
ascaris_lumbricoides	ALUE_0000686301	srw	Solo
ascaris_lumbricoides	ALUE_0000732001	pep	NA
ascaris_lumbricoides	ALUE_0000770301	srx	Srg
ascaris_lumbricoides	ALUE_0000773001	srsx	Solo
ascaris_lumbricoides	ALUE_0000806101	pep	NA
ascaris_lumbricoides	ALUE_0000815101	pep	NA
ascaris_lumbricoides	ALUE_0000852001	srw	Solo
ascaris_lumbricoides	ALUE_0000856701	pep	NA
ascaris_lumbricoides	ALUE_0000883101	pep	NA
ascaris_lumbricoides	ALUE_0000883901	three_four	Str
ascaris_lumbricoides	ALUE_0000889401	pep	NA
ascaris_lumbricoides	ALUE_0000905001	srbc	Solo
ascaris_lumbricoides	ALUE_0000905201	pep	NA
ascaris_lumbricoides	ALUE_0000926201	srj	Str
ascaris_lumbricoides	ALUE_0000928801	srbc	Solo
ascaris_lumbricoides	ALUE_0000999101	srsx	Solo
ascaris_lumbricoides	ALUE_0000999501	srt	Srg
ascaris_lumbricoides	ALUE_0001007001	srsx	Solo
ascaris_lumbricoides	ALUE_0001012001	srt	Srg
ascaris_lumbricoides	ALUE_0001039101	srw	Solo
ascaris_lumbricoides	ALUE_0001059301	srbc	Solo
ascaris_lumbricoides	ALUE_0001078501	srbc	Solo
ascaris_lumbricoides	ALUE_0001090301	srsx	Solo
ascaris_lumbricoides	ALUE_0001120101	srbc	Solo
ascaris_lumbricoides	ALUE_0001124701	pep	NA
ascaris_lumbricoides	ALUE_0001128701	srd	Str
ascaris_lumbricoides	ALUE_0001138301	sre	Sra
ascaris_lumbricoides	ALUE_0001141401	three_four	Str
ascaris_lumbricoides	ALUE_0001154901	pep	NA
ascaris_lumbricoides	ALUE_0001159101	srab	Sra
ascaris_lumbricoides	ALUE_0001194101	sre	Sra
ascaris_lumbricoides	ALUE_0001194801	pep	NA
ascaris_lumbricoides	ALUE_0001214201	srab	Sra
ascaris_lumbricoides	ALUE_0001216901	srsx	Solo
ascaris_lumbricoides	ALUE_0001222501	srsx	Solo
ascaris_lumbricoides	ALUE_0001224901	srx	Srg
ascaris_lumbricoides	ALUE_0001236301	srx	Srg
ascaris_lumbricoides	ALUE_0001238201	pep	NA
ascaris_lumbricoides	ALUE_0001244301	srab	Sra
ascaris_lumbricoides	ALUE_0001245401	srbc	Solo
ascaris_lumbricoides	ALUE_0001251201	srx	Srg
ascaris_lumbricoides	ALUE_0001251301	srx	Srg
ascaris_lumbricoides	ALUE_0001259101	srw	Solo
ascaris_lumbricoides	ALUE_0001270501	three_four	Str
ascaris_lumbricoides	ALUE_0001276701	srxa	Srg
ascaris_lumbricoides	ALUE_0001307701	pep	NA
ascaris_lumbricoides	ALUE_0001314901	sro	Solo
ascaris_lumbricoides	ALUE_0001319301	srw	Solo
ascaris_lumbricoides	ALUE_0001319401	srw	Solo
ascaris_lumbricoides	ALUE_0001326901	pep	NA
ascaris_lumbricoides	ALUE_0001330601	srbc	Solo
ascaris_lumbricoides	ALUE_0001331201	srbc	Solo
ascaris_lumbricoides	ALUE_0001338501	pep	NA
ascaris_lumbricoides	ALUE_0001343801	srd	Str
ascaris_lumbricoides	ALUE_0001349901	srw	Solo
ascaris_lumbricoides	ALUE_0001350601	pep	NA
ascaris_lumbricoides	ALUE_0001376901	srbc	Solo
ascaris_lumbricoides	ALUE_0001402001	pep	NA
ascaris_lumbricoides	ALUE_0001441601	sre	Sra
ascaris_lumbricoides	ALUE_0001445701	srt	Srg
ascaris_lumbricoides	ALUE_0001452401	srt	Srg
ascaris_lumbricoides	ALUE_0001477401	srv	Srg
ascaris_lumbricoides	ALUE_0001489801	srx	Srg
ascaris_lumbricoides	ALUE_0001491801	sre	Sra
ascaris_lumbricoides	ALUE_0001516701	srsx	Solo
ascaris_lumbricoides	ALUE_0001540801	srab	Sra
ascaris_lumbricoides	ALUE_0001565301	srv	Srg
ascaris_lumbricoides	ALUE_0001574101	three_four	Str
ascaris_lumbricoides	ALUE_0001576501	pep	NA
ascaris_lumbricoides	ALUE_0001583601	srbc	Solo
ascaris_lumbricoides	ALUE_0001635701	srx	Srg
ascaris_lumbricoides	ALUE_0001640901	srbc	Solo
ascaris_lumbricoides	ALUE_0001669701	srt	Srg
ascaris_lumbricoides	ALUE_0001684701	pep	NA
ascaris_lumbricoides	ALUE_0001692701	srbc	Solo
ascaris_lumbricoides	ALUE_0001703701	srsx	Solo
ascaris_lumbricoides	ALUE_0001710201	pep	NA
ascaris_lumbricoides	ALUE_0001718301	srw	Solo
ascaris_lumbricoides	ALUE_0001721801	srd	Str
ascaris_lumbricoides	ALUE_0001734601	pep	NA
ascaris_lumbricoides	ALUE_0001747401	srw	Solo
ascaris_lumbricoides	ALUE_0001756301	srbc	Solo
ascaris_lumbricoides	ALUE_0001767901	srd	Str
ascaris_lumbricoides	ALUE_0001793101	srw	Solo
ascaris_lumbricoides	ALUE_0001793201	srw	Solo
ascaris_lumbricoides	ALUE_0001806501	srsx	Solo
ascaris_lumbricoides	ALUE_0001807301	srsx	Solo
ascaris_lumbricoides	ALUE_0001807501	srsx	Solo
ascaris_lumbricoides	ALUE_0001827301	pep	NA
ascaris_lumbricoides	ALUE_0001841501	three_four	Str
ascaris_lumbricoides	ALUE_0001854901	srd	Str
ascaris_lumbricoides	ALUE_0001855001	srd	Str
ascaris_lumbricoides	ALUE_0001878801	three_four	Str
ascaris_lumbricoides	ALUE_0001878901	three_four	Str
ascaris_lumbricoides	ALUE_0001889901	pep	NA
ascaris_lumbricoides	ALUE_0001918201	pep	NA
ascaris_lumbricoides	ALUE_0001925501	srw	Solo
ascaris_lumbricoides	ALUE_0001928401	srw	Solo
ascaris_lumbricoides	ALUE_0001943701	pep	NA
ascaris_lumbricoides	ALUE_0001945701	three_four	Str
ascaris_lumbricoides	ALUE_0001945801	three_four	Str
ascaris_lumbricoides	ALUE_0001978801	srbc	Solo
ascaris_lumbricoides	ALUE_0001980101	pep	NA
ascaris_lumbricoides	ALUE_0001980801	sre	Sra
ascaris_lumbricoides	ALUE_0001980901	sre	Sra
ascaris_lumbricoides	ALUE_0001984501	srbc	Solo
ascaris_lumbricoides	ALUE_0001987001	pep	NA
ascaris_lumbricoides	ALUE_0001990801	pep	NA
ascaris_lumbricoides	ALUE_0001990901	pep	NA
ascaris_lumbricoides	ALUE_0002015501	pep	NA
ascaris_lumbricoides	ALUE_0002019501	pep	NA
ascaris_lumbricoides	ALUE_0002028801	srab	Sra
ascaris_lumbricoides	ALUE_0002043701	sre	Sra
ascaris_lumbricoides	ALUE_0002046501	srw	Solo
ascaris_lumbricoides	ALUE_0002055801	srab	Sra
ascaris_lumbricoides	ALUE_0002056201	pep	NA
ascaris_lumbricoides	ALUE_0002070401	pep	NA
ascaris_lumbricoides	ALUE_0002085501	pep	NA
ascaris_lumbricoides	ALUE_0002097001	srx	Srg
ascaris_lumbricoides	ALUE_0002103901	srbc	Solo
ascaris_lumbricoides	ALUE_0002142601	three_four	Str
ascaris_lumbricoides	ALUE_0002143801	pep	NA
ascaris_lumbricoides	ALUE_0002151101	srsx	Solo
ascaris_lumbricoides	ALUE_0002156901	srbc	Solo
ascaris_lumbricoides	ALUE_0002159401	pep	NA
ascaris_lumbricoides	ALUE_0002161101	three_four	Str
ascaris_lumbricoides	ALUE_0002177101	srbc	Solo
ascaris_lumbricoides	ALUE_0002182201	srt	Srg
ascaris_lumbricoides	ALUE_0002201101	srw	Solo
ascaris_lumbricoides	ALUE_0002203101	three_four	Str
ascaris_lumbricoides	ALUE_0002207701	three_four	Str
ascaris_lumbricoides	ALUE_0002230801	pep	NA
ascaris_lumbricoides	ALUE_0002231201	srbc	Solo
ascaris_lumbricoides	ALUE_0002248801	srw	Solo
ascaris_lumbricoides	ALUE_0002305701	srbc	Solo
ascaris_lumbricoides	ALUE_0002322201	srt	Srg
ascaris_lumbricoides	ALUE_0002322301	srxa	Srg
ascaris_lumbricoides	ALUE_0002336801	pep	NA
ascaris_lumbricoides	ALUE_0002353401	pep	NA
ascaris_suum	AgB01_g023_t01	pep	NA
ascaris_suum	AgB01_g078_t02	pep	NA
ascaris_suum	AgB01_g079_t01	pep	NA
ascaris_suum	AgB01_g223_t01	pep	NA
ascaris_suum	AgB01_g323_t01	srsx	Solo
ascaris_suum	AgB01_g324_t01	srbc	Solo
ascaris_suum	AgB01_g647_t01	three_four	Str
ascaris_suum	AgB02_g145_t01	srsx	Solo
ascaris_suum	AgB02_g161_t01	pep	NA
ascaris_suum	AgB03_g069_t01	three_four	Str
ascaris_suum	AgB03_g076_t01	srw	Solo
ascaris_suum	AgB03_g077_t02	three_four	Str
ascaris_suum	AgB03_g111_t01	srd	Str
ascaris_suum	AgB03_g126_t01	srbc	Solo
ascaris_suum	AgB03_g151_t01	srw	Solo
ascaris_suum	AgB03_g176_t02	srw	Solo
ascaris_suum	AgB04_g117_t01	srxa	Srg
ascaris_suum	AgB05_g343_t01	srw	Solo
ascaris_suum	AgB05_g420_t01	srj	Str
ascaris_suum	AgB06_g092_t01	pep	NA
ascaris_suum	AgB06_g124_t01	srxa	Srg
ascaris_suum	AgB06_g174_t02	pep	NA
ascaris_suum	AgB07_g080_t01	srsx	Solo
ascaris_suum	AgB07_g283_t01	pep	NA
ascaris_suum	AgB08X_g272_t01	srw	Solo
ascaris_suum	AgB09X_g105_t01	srxa	Srg
ascaris_suum	AgB09X_g138_t01	srab	Sra
ascaris_suum	AgB10_g203_t01	srx	Srg
ascaris_suum	AgB12_g122_t01	srbc	Solo
ascaris_suum	AgB13X_g044_t01	srw	Solo
ascaris_suum	AgB15X_g039_t01	srw	Solo
ascaris_suum	AgB15X_g058_t01	pep	NA
ascaris_suum	AgB15X_g089_t01	pep	NA
ascaris_suum	AgB16X_g039_t01	srx	Srg
ascaris_suum	AgB18_g106_t01	pep	NA
ascaris_suum	AgB20_g022_t02	srt	Srg
ascaris_suum	AgB20_g040_t01	srab	Sra
ascaris_suum	AgB20_g063_t01	pep	NA
ascaris_suum	AgB20_g065_t01	srbc	Solo
ascaris_suum	AgB20_g073_t01	srt	Srg
ascaris_suum	AgB22X_g027_t01	srv	Srg
ascaris_suum	AgR001_g011_t01	srw	Solo
ascaris_suum	AgR001_g069_t05	srbc	Solo
ascaris_suum	AgR001_g111_t01	srt	Srg
ascaris_suum	AgR001_g421_t01	sre	Sra
ascaris_suum	AgR001_g422_t01	sre	Sra
ascaris_suum	AgR001_g469_t01	sre	Sra
ascaris_suum	AgR001_g514_t01	srsx	Solo
ascaris_suum	AgR001_g552_t01	srt	Srg
ascaris_suum	AgR001_g555_t01	srsx	Solo
ascaris_suum	AgR001_g565_t01	pep	NA
ascaris_suum	AgR001_g568_t01	pep	NA
ascaris_suum	AgR001_g605_t08	srsx	Solo
ascaris_suum	AgR002_g108_t01	srab	Sra
ascaris_suum	AgR002_g273_t01	three_four	Str
ascaris_suum	AgR002_g274_t01	three_four	Str
ascaris_suum	AgR002_g296_t01	pep	NA
ascaris_suum	AgR002_g331_t01	pep	NA
ascaris_suum	AgR003_g392_t03	srsx	Solo
ascaris_suum	AgR003_g395_t01	srsx	Solo
ascaris_suum	AgR004_g022_t01	pep	NA
ascaris_suum	AgR004_g142_t01	pep	NA
ascaris_suum	AgR004_g193_t01	srw	Solo
ascaris_suum	AgR004_g223_t01	three_four	Str
ascaris_suum	AgR004_g366_t02	three_four	Str
ascaris_suum	AgR005_g091_t01	sre	Sra
ascaris_suum	AgR006_g152_t01	three_four	Str
ascaris_suum	AgR006_g153_t01	three_four	Str
ascaris_suum	AgR006_g272_t01	sre	Sra
ascaris_suum	AgR006_g320_t01	srbc	Solo
ascaris_suum	AgR006_g321_t01	srbc	Solo
ascaris_suum	AgR006_g368_t01	srsx	Solo
ascaris_suum	AgR007_g016_t01	srbc	Solo
ascaris_suum	AgR007_g033_t01	srw	Solo
ascaris_suum	AgR007_g034_t01	srw	Solo
ascaris_suum	AgR007_g039_t01	pep	NA
ascaris_suum	AgR007_g045_t01	srab	Sra
ascaris_suum	AgR008_g250_t07	srxa	Srg
ascaris_suum	AgR008_g268_t01	srbc	Solo
ascaris_suum	AgR008_g271_t01	srsx	Solo
ascaris_suum	AgR009X_g198_t01	srsx	Solo
ascaris_suum	AgR009X_g206_t01	srsx	Solo
ascaris_suum	AgR009X_g346_t01	srsx	Solo
ascaris_suum	AgR010_g166_t01	srbc	Solo
ascaris_suum	AgR010_g167_t01	srw	Solo
ascaris_suum	AgR010_g185_t01	srxa	Srg
ascaris_suum	AgR010_g316_t01	srd	Str
ascaris_suum	AgR010_g336_t01	srw	Solo
ascaris_suum	AgR011_g090_t01	pep	NA
ascaris_suum	AgR011_g265_t01	srbc	Solo
ascaris_suum	AgR011_g266_t01	srsx	Solo
ascaris_suum	AgR012_g070_t01	srbc	Solo
ascaris_suum	AgR012_g098_t01	srt	Srg
ascaris_suum	AgR012_g101_t01	srsx	Solo
ascaris_suum	AgR012_g109_t01	srsx	Solo
ascaris_suum	AgR012_g138_t01	pep	NA
ascaris_suum	AgR012_g189_t01	srbc	Solo
ascaris_suum	AgR014X_g172_t01	pep	NA
ascaris_suum	AgR015_g031_t01	srw	Solo
ascaris_suum	AgR015_g032_t01	srw	Solo
ascaris_suum	AgR015_g193_t05	pep	NA
ascaris_suum	AgR016_g046_t01	pep	NA
ascaris_suum	AgR016_g175_t01	srx	Srg
ascaris_suum	AgR016_g176_t01	srx	Srg
ascaris_suum	AgR016_g184_t01	srt	Srg
ascaris_suum	AgR017_g008_t01	srsx	Solo
ascaris_suum	AgR017_g033_t01	srab	Sra
ascaris_suum	AgR017_g167_t01	srw	Solo
ascaris_suum	AgR017_g184_t01	pep	NA
ascaris_suum	AgR020_g028_t01	srbc	Solo
ascaris_suum	AgR020_g062_t01	srd	Str
ascaris_suum	AgR021X_g007_t03	srab	Sra
ascaris_suum	AgR021X_g053_t01	pep	NA
ascaris_suum	AgR022_g038_t02	srbc	Solo
ascaris_suum	AgR022_g139_t01	pep	NA
ascaris_suum	AgR022_g187_t01	srxa	Srg
ascaris_suum	AgR024_g009_t01	srxa	Srg
ascaris_suum	AgR026_g150_t01	srt	Srg
ascaris_suum	AgR026_g155_t01	pep	NA
ascaris_suum	AgR030_g020_t01	pep	NA
ascaris_suum	AgR032_g054_t01	srw	Solo
ascaris_suum	AgR033_g045_t01	pep	NA
ascaris_suum	AgR033_g083_t01	srab	Sra
ascaris_suum	AgR033_g089_t01	srab	Sra
ascaris_suum	AgR034_g048_t04	sro	Solo
ascaris_suum	AgR035X_g035_t01	srx	Srg
ascaris_suum	AgR038_g017_t01	pep	NA
ascaris_suum	AgR038_g052_t01	srt	Srg
ascaris_suum	AgR038_g069_t01	pep	NA
ascaris_suum	AgR041_g063_t01	srv	Srg
ascaris_suum	AgR041_g064_t01	srv	Srg
ascaris_suum	AgR043_g060_t01	pep	NA
ascaris_suum	AgR044_g011_t01	srsx	Solo
ascaris_suum	AgR045_g076_t01	pep	NA
ascaris_suum	AgR047_g051_t01	srt	Srg
ascaris_suum	AgR048X_g062_t01	srx	Srg
ascaris_suum	AgR049_g005_t01	srbc	Solo
ascaris_suum	AgR049_g049_t01	three_four	Str
ascaris_suum	AgR055_g033_t01	srab	Sra
ascaris_suum	AgR057_g024_t01	srab	Sra
ascaris_suum	AgR058_g011_t01	srx	Srg
ascaris_suum	AgR058_g035_t01	srbc	Solo
ascaris_suum	AgR062_g005_t01	srsx	Solo
ascaris_suum	AgR083_g001_t01	srx	Srg
ascaris_suum	AgR086_g008_t01	three_four	Str
ascaris_suum	AgR118_g004_t01	srab	Sra
ascaris_suum	AgR145_g001_t01	sro	Solo
brugia_malayi	Bm10687	srsx	Solo
brugia_malayi	Bm11060	srx	Srg
brugia_malayi	Bm11061	srx	Srg
brugia_malayi	Bm11064	srx	Srg
brugia_malayi	Bm11065	srx	Srg
brugia_malayi	Bm11067	srx	Srg
brugia_malayi	Bm1190	srxa	Srg
brugia_malayi	Bm1294a	srbc	Solo
brugia_malayi	Bm1295b	srsx	Solo
brugia_malayi	Bm13057	srt	Srg
brugia_malayi	Bm13207a	srab	Sra
brugia_malayi	Bm13602	pep	NA
brugia_malayi	Bm14117	srt	Srg
brugia_malayi	Bm14232	srxa	Srg
brugia_malayi	Bm1425a	srx	Srg
brugia_malayi	Bm14312	srx	Srg
brugia_malayi	Bm14825	srsx	Solo
brugia_malayi	Bm1487	srab	Sra
brugia_malayi	Bm17146	srab	Sra
brugia_malayi	Bm17450	srsx	Solo
brugia_malayi	Bm17479	srw	Solo
brugia_malayi	Bm17517	srt	Srg
brugia_malayi	Bm17545	srbc	Solo
brugia_malayi	Bm17546	srj	Str
brugia_malayi	Bm17764	srbc	Solo
brugia_malayi	Bm17815	srt	Srg
brugia_malayi	Bm17819	srx	Srg
brugia_malayi	Bm17829	pep	NA
brugia_malayi	Bm17990	pep	NA
brugia_malayi	Bm18045	srab	Sra
brugia_malayi	Bm18092	srab	Sra
brugia_malayi	Bm18093	srab	Sra
brugia_malayi	Bm18094	srab	Sra
brugia_malayi	Bm18561	srbc	Solo
brugia_malayi	Bm1902	pep	NA
brugia_malayi	Bm1926a	srx	Srg
brugia_malayi	Bm2337	srx	Srg
brugia_malayi	Bm2601a	srw	Solo
brugia_malayi	Bm271	srxa	Srg
brugia_malayi	Bm2750	srx	Srg
brugia_malayi	Bm2792	srw	Solo
brugia_malayi	Bm2805a	srab	Sra
brugia_malayi	Bm2884	srsx	Solo
brugia_malayi	Bm2931	srxa	Srg
brugia_malayi	Bm2965	pep	NA
brugia_malayi	Bm3355	pep	NA
brugia_malayi	Bm3372	sro	Solo
brugia_malayi	Bm3456	srsx	Solo
brugia_malayi	Bm3765	srbc	Solo
brugia_malayi	Bm3954	pep	NA
brugia_malayi	Bm4283	pep	NA
brugia_malayi	Bm4504	srxa	Srg
brugia_malayi	Bm4508	srw	Solo
brugia_malayi	Bm4583	srx	Srg
brugia_malayi	Bm4633	pep	NA
brugia_malayi	Bm4717	srxa	Srg
brugia_malayi	Bm4793	pep	NA
brugia_malayi	Bm4872	srx	Srg
brugia_malayi	Bm4879	pep	NA
brugia_malayi	Bm5265	srsx	Solo
brugia_malayi	Bm5391	srsx	Solo
brugia_malayi	Bm5787	pep	NA
brugia_malayi	Bm5804	srw	Solo
brugia_malayi	Bm5865	srab	Sra
brugia_malayi	Bm6043a	srw	Solo
brugia_malayi	Bm635a	srab	Sra
brugia_malayi	Bm6399	srbc	Solo
brugia_malayi	Bm6515	pep	NA
brugia_malayi	Bm6835a	srw	Solo
brugia_malayi	Bm6966	srab	Sra
brugia_malayi	Bm8100	srbc	Solo
brugia_malayi	Bm9001	srbc	Solo
brugia_malayi	Bm9002	srsx	Solo
brugia_malayi	Bm9109	srbc	Solo
brugia_malayi	Bm9230	srx	Srg
brugia_malayi	Bm9770	srsx	Solo
brugia_malayi	Bm9890	srbc	Solo
brugia_pahangi	BPAG_0000000301	srx	Srg
brugia_pahangi	BPAG_0000011901	srw	Solo
brugia_pahangi	BPAG_0000083301	pep	NA
brugia_pahangi	BPAG_0000131901	srx	Srg
brugia_pahangi	BPAG_0000183501	srab	Sra
brugia_pahangi	BPAG_0000183801	srab	Sra
brugia_pahangi	BPAG_0000186301	srab	Sra
brugia_pahangi	BPAG_0000200901	srx	Srg
brugia_pahangi	BPAG_0000213101	srw	Solo
brugia_pahangi	BPAG_0000232601	pep	NA
brugia_pahangi	BPAG_0000238501	srab	Sra
brugia_pahangi	BPAG_0000275701	srsx	Solo
brugia_pahangi	BPAG_0000290301	srx	Srg
brugia_pahangi	BPAG_0000309201	srbc	Solo
brugia_pahangi	BPAG_0000313201	srx	Srg
brugia_pahangi	BPAG_0000313301	srx	Srg
brugia_pahangi	BPAG_0000317401	srx	Srg
brugia_pahangi	BPAG_0000327401	srx	Srg
brugia_pahangi	BPAG_0000327701	srbc	Solo
brugia_pahangi	BPAG_0000337101	srx	Srg
brugia_pahangi	BPAG_0000341601	srsx	Solo
brugia_pahangi	BPAG_0000341701	srsx	Solo
brugia_pahangi	BPAG_0000364901	srx	Srg
brugia_pahangi	BPAG_0000382801	srx	Srg
brugia_pahangi	BPAG_0000394101	srbc	Solo
brugia_pahangi	BPAG_0000406701	srsx	Solo
brugia_pahangi	BPAG_0000435401	srx	Srg
brugia_pahangi	BPAG_0000441801	srbc	Solo
brugia_pahangi	BPAG_0000458501	srab	Sra
brugia_pahangi	BPAG_0000458601	srab	Sra
brugia_pahangi	BPAG_0000473301	srab	Sra
brugia_pahangi	BPAG_0000481101	srab	Sra
brugia_pahangi	BPAG_0000488801	srxa	Srg
brugia_pahangi	BPAG_0000532101	srxa	Srg
brugia_pahangi	BPAG_0000533101	pep	NA
brugia_pahangi	BPAG_0000533701	srw	Solo
brugia_pahangi	BPAG_0000537101	pep	NA
brugia_pahangi	BPAG_0000586701	srx	Srg
brugia_pahangi	BPAG_0000587101	srw	Solo
brugia_pahangi	BPAG_0000595601	srab	Sra
brugia_pahangi	BPAG_0000602501	srab	Sra
brugia_pahangi	BPAG_0000607701	srsx	Solo
brugia_pahangi	BPAG_0000661801	srab	Sra
brugia_pahangi	BPAG_0000706101	srbc	Solo
brugia_pahangi	BPAG_0000720801	srx	Srg
brugia_pahangi	BPAG_0000731901	srw	Solo
brugia_pahangi	BPAG_0000773501	srw	Solo
brugia_pahangi	BPAG_0000786801	srw	Solo
brugia_pahangi	BPAG_0000839001	pep	NA
brugia_pahangi	BPAG_0000864801	pep	NA
brugia_pahangi	BPAG_0000886901	srsx	Solo
brugia_pahangi	BPAG_0000903601	pep	NA
brugia_pahangi	BPAG_0000906901	pep	NA
brugia_pahangi	BPAG_0000908001	pep	NA
brugia_pahangi	BPAG_0000949101	srx	Srg
brugia_pahangi	BPAG_0000956401	srw	Solo
brugia_pahangi	BPAG_0000960101	srsx	Solo
brugia_pahangi	BPAG_0000963101	pep	NA
brugia_pahangi	BPAG_0000969501	sro	Solo
brugia_pahangi	BPAG_0001020901	srw	Solo
brugia_pahangi	BPAG_0001051601	srsx	Solo
brugia_pahangi	BPAG_0001055401	srab	Sra
brugia_pahangi	BPAG_0001069701	srxa	Srg
brugia_pahangi	BPAG_0001111501	srw	Solo
brugia_pahangi	BPAG_0001119201	srt	Srg
brugia_pahangi	BPAG_0001139901	srab	Sra
brugia_pahangi	BPAG_0001159701	srbc	Solo
brugia_pahangi	BPAG_0001177701	pep	NA
brugia_pahangi	BPAG_0001205701	srbc	Solo
brugia_pahangi	BPAG_0001209401	srx	Srg
brugia_pahangi	BPAG_0001234901	srt	Srg
brugia_pahangi	BPAG_0001252001	srx	Srg
brugia_pahangi	BPAG_0001288601	srx	Srg
brugia_pahangi	BPAG_0001305601	srbc	Solo
brugia_pahangi	BPAG_0001339501	srw	Solo
brugia_pahangi	BPAG_0001347101	pep	NA
brugia_pahangi	BPAG_0001363001	pep	NA
brugia_pahangi	BPAG_0001388701	pep	NA
brugia_pahangi	BPAG_0001435801	srj	Str
brugia_pahangi	BPAG_0001437901	srbc	Solo
brugia_pahangi	BPAG_0001463301	srsx	Solo
brugia_pahangi	BPAG_0001468601	srab	Sra
brugia_timori	BTMF_0000075601	srw	Solo
brugia_timori	BTMF_0000130901	srxa	Srg
brugia_timori	BTMF_0000156001	srw	Solo
brugia_timori	BTMF_0000175001	srw	Solo
brugia_timori	BTMF_0000313001	srx	Srg
brugia_timori	BTMF_0000391301	pep	NA
brugia_timori	BTMF_0000444601	pep	NA
brugia_timori	BTMF_0000475901	srbc	Solo
brugia_timori	BTMF_0000509601	srxa	Srg
brugia_timori	BTMF_0000564101	srx	Srg
brugia_timori	BTMF_0000575501	srw	Solo
brugia_timori	BTMF_0000614201	srv	Srg
brugia_timori	BTMF_0000621601	srx	Srg
brugia_timori	BTMF_0000782401	srbc	Solo
brugia_timori	BTMF_0000783801	pep	NA
brugia_timori	BTMF_0000793501	srx	Srg
brugia_timori	BTMF_0000797901	srsx	Solo
brugia_timori	BTMF_0000815601	srx	Srg
brugia_timori	BTMF_0000825501	srx	Srg
brugia_timori	BTMF_0000839101	pep	NA
brugia_timori	BTMF_0000847701	sro	Solo
brugia_timori	BTMF_0000877001	srsx	Solo
brugia_timori	BTMF_0000884501	pep	NA
brugia_timori	BTMF_0000884601	pep	NA
brugia_timori	BTMF_0000894801	srab	Sra
brugia_timori	BTMF_0000918101	srsx	Solo
brugia_timori	BTMF_0000918201	srbc	Solo
brugia_timori	BTMF_0000946301	pep	NA
brugia_timori	BTMF_0000957501	srw	Solo
brugia_timori	BTMF_0000961001	srxa	Srg
brugia_timori	BTMF_0000978701	srx	Srg
brugia_timori	BTMF_0001071801	srx	Srg
brugia_timori	BTMF_0001071901	srx	Srg
brugia_timori	BTMF_0001082901	srw	Solo
brugia_timori	BTMF_0001198301	pep	NA
brugia_timori	BTMF_0001250101	pep	NA
brugia_timori	BTMF_0001255801	srab	Sra
brugia_timori	BTMF_0001292501	pep	NA
brugia_timori	BTMF_0001341601	srx	Srg
brugia_timori	BTMF_0001397001	srab	Sra
brugia_timori	BTMF_0001425301	srx	Srg
brugia_timori	BTMF_0001493301	srx	Srg
brugia_timori	BTMF_0001514501	pep	NA
brugia_timori	BTMF_0001523501	srx	Srg
brugia_timori	BTMF_0001533001	srx	Srg
brugia_timori	BTMF_0001541001	srx	Srg
brugia_timori	BTMF_0001553301	srx	Srg
brugia_timori	BTMF_0001561501	srxa	Srg
brugia_timori	BTMF_0001626701	srx	Srg
brugia_timori	BTMF_0001656401	srbc	Solo
brugia_timori	BTMF_0001672901	pep	NA
brugia_timori	BTMF_0001687501	srbc	Solo
brugia_timori	BTMF_0001692601	pep	NA
brugia_timori	BTMF_0001738901	srx	Srg
brugia_timori	BTMF_0001742001	srsx	Solo
brugia_timori	BTMF_0001811301	srbc	Solo
brugia_timori	BTMF_0001811701	srsx	Solo
brugia_timori	BTMF_0001813701	srsx	Solo
brugia_timori	BTMF_0001817501	srw	Solo
caenorhabditis_briggsae	CBG00071	str	Str
caenorhabditis_briggsae	CBG00072	str	Str
caenorhabditis_briggsae	CBG00182a	pep	NA
caenorhabditis_briggsae	CBG00208	srg	Srg
caenorhabditis_briggsae	CBG00209	srg	Srg
caenorhabditis_briggsae	CBG00323	srv	Srg
caenorhabditis_briggsae	CBG00349	str	Str
caenorhabditis_briggsae	CBG00350	str	Str
caenorhabditis_briggsae	CBG00354	str	Str
caenorhabditis_briggsae	CBG00389	srz	Solo
caenorhabditis_briggsae	CBG00410	srz	Solo
caenorhabditis_briggsae	CBG00452	str	Str
caenorhabditis_briggsae	CBG00681	sra	Sra
caenorhabditis_briggsae	CBG00769	srx	Srg
caenorhabditis_briggsae	CBG00797	srx	Srg
caenorhabditis_briggsae	CBG00801	str	Str
caenorhabditis_briggsae	CBG00802	srh	Str
caenorhabditis_briggsae	CBG00803	srh	Str
caenorhabditis_briggsae	CBG00804	srh	Str
caenorhabditis_briggsae	CBG00807a	srb	Sra
caenorhabditis_briggsae	CBG00809	srb	Sra
caenorhabditis_briggsae	CBG00824	srh	Str
caenorhabditis_briggsae	CBG00827	srx	Srg
caenorhabditis_briggsae	CBG00831	srh	Str
caenorhabditis_briggsae	CBG00843a	srd	Str
caenorhabditis_briggsae	CBG00844	sra	Sra
caenorhabditis_briggsae	CBG00892	srb	Sra
caenorhabditis_briggsae	CBG00929	srd	Str
caenorhabditis_briggsae	CBG00982	srw	Solo
caenorhabditis_briggsae	CBG01110	srh	Str
caenorhabditis_briggsae	CBG01123	srd	Str
caenorhabditis_briggsae	CBG01125	srd	Str
caenorhabditis_briggsae	CBG01126	srd	Str
caenorhabditis_briggsae	CBG01127	srh	Str
caenorhabditis_briggsae	CBG01154	srj	Str
caenorhabditis_briggsae	CBG01155	srj	Str
caenorhabditis_briggsae	CBG01156	str	Str
caenorhabditis_briggsae	CBG01158	srh	Str
caenorhabditis_briggsae	CBG01164	srw	Solo
caenorhabditis_briggsae	CBG01166	srh	Str
caenorhabditis_briggsae	CBG01167	srh	Str
caenorhabditis_briggsae	CBG01168	srh	Str
caenorhabditis_briggsae	CBG01169	srh	Str
caenorhabditis_briggsae	CBG01170	srj	Str
caenorhabditis_briggsae	CBG01171	srj	Str
caenorhabditis_briggsae	CBG01172	srj	Str
caenorhabditis_briggsae	CBG01173	srj	Str
caenorhabditis_briggsae	CBG01175	sru	Srg
caenorhabditis_briggsae	CBG01179	str	Str
caenorhabditis_briggsae	CBG01189	srh	Str
caenorhabditis_briggsae	CBG01210	sri	Str
caenorhabditis_briggsae	CBG01212	srw	Solo
caenorhabditis_briggsae	CBG01214	srw	Solo
caenorhabditis_briggsae	CBG01215	srw	Solo
caenorhabditis_briggsae	CBG01218	srt	Srg
caenorhabditis_briggsae	CBG01222	srw	Solo
caenorhabditis_briggsae	CBG01223	srw	Solo
caenorhabditis_briggsae	CBG01224	srw	Solo
caenorhabditis_briggsae	CBG01225	str	Str
caenorhabditis_briggsae	CBG01226	srw	Solo
caenorhabditis_briggsae	CBG01273	str	Str
caenorhabditis_briggsae	CBG01278	srx	Srg
caenorhabditis_briggsae	CBG01279	srx	Srg
caenorhabditis_briggsae	CBG01280	srx	Srg
caenorhabditis_briggsae	CBG01282	srx	Srg
caenorhabditis_briggsae	CBG01283	srx	Srg
caenorhabditis_briggsae	CBG01289	srbc	Solo
caenorhabditis_briggsae	CBG01291	srbc	Solo
caenorhabditis_briggsae	CBG01292	srbc	Solo
caenorhabditis_briggsae	CBG01293	srbc	Solo
caenorhabditis_briggsae	CBG01294	srbc	Solo
caenorhabditis_briggsae	CBG01295	srbc	Solo
caenorhabditis_briggsae	CBG01296	srbc	Solo
caenorhabditis_briggsae	CBG01297	srj	Str
caenorhabditis_briggsae	CBG01301	sri	Str
caenorhabditis_briggsae	CBG01316	srh	Str
caenorhabditis_briggsae	CBG01319	srx	Srg
caenorhabditis_briggsae	CBG01322	str	Str
caenorhabditis_briggsae	CBG01324	str	Str
caenorhabditis_briggsae	CBG01326	sre	Sra
caenorhabditis_briggsae	CBG01335	str	Str
caenorhabditis_briggsae	CBG01336	str	Str
caenorhabditis_briggsae	CBG01345	str	Str
caenorhabditis_briggsae	CBG01346	srx	Srg
caenorhabditis_briggsae	CBG01347	str	Str
caenorhabditis_briggsae	CBG01348	srj	Str
caenorhabditis_briggsae	CBG01349	srbc	Solo
caenorhabditis_briggsae	CBG01350	srbc	Solo
caenorhabditis_briggsae	CBG01358	str	Str
caenorhabditis_briggsae	CBG01361	srh	Str
caenorhabditis_briggsae	CBG01384	str	Str
[truncated: 8,441 more rows]
